# Supplementary material for: Allele-Specific Genome-wide Profiling in Human Primary Erythroblasts Reveal Replication Program Organization
Source: PLoS Genet. 2014 May 1;10(5):e1004319. doi: 10.1371/journal.pgen.1004319 (PMC4006724; doi:10.1371/journal.pgen.1004319)
Supplement: Table S1 — Number of allele specific uniquely mapped reads obtained after sequencing individual FNY01 3_2 and 3_3. (XLSX) [file pgen.1004319.s006.xlsx]

## Sheet: Sheet1
	3_2		3_3
	Average coverage	informative reads (#)	Average coverage	informative reads (#)
G1_MAT	14.1	27559152	13.07	25049556
G1_PAT	14.1	27560328	13.08	25052782
S_MAT	11.24	21813481	11.77	22557115
S_PAT	11.23	21805047	11.79	22579937
Combined MAT+PAT	22.47	43618528	23.56	45137052
Combined G1	28.2	55119480	26.15	50102338
Table S1: Number of allele specific uniquely mapped reads obtained after sequencing individual FNY01 3_2 and 3_3
