# Supplementary material for: Allele-Specific Genome-wide Profiling in Human Primary Erythroblasts Reveal Replication Program Organization
Source: PLoS Genet. 2014 May 1;10(5):e1004319. doi: 10.1371/journal.pgen.1004319 (PMC4006724; doi:10.1371/journal.pgen.1004319)
Supplement: Table S2 — Statistically significant regions in FNY01 3_2 (A), 3_3 (B) or the combined 3_2 and 3_3 tracks (C). Asynchronously replicated Domains (ARD) and core ARD were defined as discussed in the text. Imprinted genes and imprinted status are from geneimprint.com. When multiple genes are present in the same regions, only one of the gene is shown. Calculations for the p and q-values is described in the text. Coverage: Fraction of 500 bp windows in the ARD that contained at least one SNP. ARD Delay: Average of the differences of the S/G1 copy number ratio from the maternal and paternal homologs multiple by 480 (which is the length of the S phase in minutes). A factor 1.2 was applied to take into consideration the fact that the TimEX value ranged from 0.9 to 2.1 rather that the theoretical 1 to 2 Length (core): length of the core in bases (or sum of the length of the core when ARD contain more than one core). Delay (core): same calculation as ARD delay but taking into consideration the windows present in the core. (XLSX) [file pgen.1004319.s007.xlsx]

## Sheet: Table S2A
ARD Name	chr	start	stop	length	p-values	q-values	Imprinted Gene	coverage	ARD delay (minutes)	core_length	core delay (minutes)
chr19.7	chr19	20858999	23376499	2517500	7.14e-45	3.15e-41	ZNF738	0.422443	-85.0609	1034500	-135.904
chr8.0	chr8	220999	4633499	4412500	1.99e-40	4.39e-37	DLGAP2	0.451558	54.3498	833000	93.0933
chr2.87	chr2	235136999	237744999	2608000	7.24e-27	1.06e-23		0.282592	-86.1248	1000000	-92.817
chr4.35	chr4	76723999	78626499	1902500	2.19e-23	2.42e-20		0.253876	-100.592	855500	-159.662
chr6.41	chr6	105669499	107304999	1635500	2.73e-15	2.41e-12	LIN28B	0.278813	-75.7594	522500	-118.586
chr6.59	chr6	153911499	155485999	1574500	5.44e-14	4e-11		0.328675	-75.8074	807000	-94.9556
chr1.27	chr1	77961499	79689499	1728000	2.84e-13	1.79e-10		0.24971	-71.7395	667000	-107.977
chr9.29	chr9	103801999	105431499	1629500	1.32e-12	7.26e-10		0.25744	57.3761	288500	165.746
chr2.1	chr2	708999	2900999	2192000	6.37e-12	3.12e-09		0.353102	50.5928	411500	91.106
chr13.17	chr13	71687499	75395999	3708500	2.74e-11	1.21e-08		0.270864	40.1686	361500	89.1199
chr4.30	chr4	69524499	70144499	620000	6.12e-11	2.45e-08		0.421773	69.1903	246500	89.4558
chr9.9	chr9	27373999	29183999	1810000	7.39e-11	2.56e-08		0.232044	50.4353	230500	98.8683
chr7.15	chr7	26896499	27401499	505000	7.55e-11	2.56e-08	HOXA2	0.264354	-117.472	311000	-160.479
chr1.73	chr1	233689499	237123499	3434000	1.11e-10	3.51e-08		0.292661	-52.8024	335500	-98.7509
chr13.32	chr13	101909499	103284999	1375500	1.7e-10	4.99e-08		0.199927	-80.1021	661000	-150.708
chr1.21	chr1	63426999	65152499	1725500	1.05e-09	2.9e-07		0.231237	64.7837	361500	113.959
chr10.45	chr10	121596999	125299999	3703000	1.63e-09	4.22e-07	INPPF5	0.292735	40.0167	171000	89.2009
chr13.18	chr13	75449999	76362999	913000	5.77e-09	1.41e-06		0.29737	-70.5029	396500	-110.407
chr17.13	chr17	31800999	32753999	953000	2.65e-08	6.15e-06		0.361489	64.5394	224000	101.242
chr6.14	chr6	32851499	34151999	1300500	3.63e-08	8e-06		0.397539	60.2792	172500	93.398
chr6.33	chr6	79688999	80907999	1219000	4.33e-08	9.09e-06		0.234618	69.1224	312500	101.035
chr9.21	chr9	86318999	86953999	635000	6.65e-08	1.33e-05		0.114172	-126.313	199500	-136.043
chr3.2	chr3	2942499	3602499	660000	7.29e-08	1.38e-05		0.375756	46.018		46.018
chr20.21	chr20	60497999	62269999	1772000	7.51e-08	1.38e-05	MRGBP	0.238431	-91.6931	667500	-120.917
chr9.2	chr9	2409499	4119999	1710500	1.33e-07	2.35e-05	GLIS3	0.295528	-40.8375		-40.8375
chr8.30	chr8	94734999	96235499	1500500	2.15e-07	3.65e-05		0.240586	74.1401	609000	122.221
chr8.48	chr8	139063999	140399999	1336000	2.39e-07	3.91e-05		0.276197	-48.7821	113500	-86.799
chr10.2	chr10	2496499	3848999	1352500	2.62e-07	4.1e-05		0.379667	49.7079	114500	88.259
chr7.58	chr7	141648499	142275999	627500	2.7e-07	4.1e-05		0.24701	88.2129	336000	90.1316
chr13.3	chr13	28950499	30024499	1074000	3.18e-07	4.67e-05		0.240223	60.2075	289000	91.8095
chr6.13	chr6	29358499	29979999	621500	3.36e-07	4.78e-05		0.557521	52.8012		52.8012
chr19.10	chr19	33587499	37609499	4022000	3.48e-07	4.8e-05	CHST8	0.299602	42.1017	303500	92.264
chr14.20	chr14	70103999	73111999	3008000	4.15e-07	5.54e-05		0.312167	-40.415	267000	-101.543
chr11.8	chr11	25704999	26366999	662000	5.01e-07	6.49e-05		0.388216	41.2444		41.2444
chr3.45	chr3	156247499	159895999	3648500	5.17e-07	6.51e-05		0.145676	-52.1126	349000	-106.294
chr11.24	chr11	77754499	78986499	1232000	7.35e-07	9e-05		0.297078	64.969	330500	98.4163
chr3.13	chr3	49913999	52389999	2476000	9.42e-07	0.0001122		0.0827944	-110.768	1239000	-132.639
chr16.3	chr16	7857999	8464999	607000	1.19e-06	0.000137511		0.442338	50.4556		50.4556
chr16.31	chr16	79031999	81158499	2126500	1.22e-06	0.000138132		0.314131	33.2195		33.2195
chr3.55	chr3	182916499	185456499	2540000	1.42e-06	0.000156468		0.194685	65.6087	246000	99.7178
chr17.3	chr17	7727999	8491999	764000	2.27e-06	0.000232545	TMEM88	0.269632	104.491	591500	124.081
chr7.4	chr7	3263499	3954999	691500	3.19e-06	0.000319016		0.318871	-44.7865		-44.7865
chr3.44	chr3	150992499	152276499	1284000	3.72e-06	0.000349344		0.173286	64.1918	224500	93.2054
chr15.19	chr15	90284999	91847999	1563000	3.78e-06	0.000349344		0.27863	-60.4511		-60.4511
chr3.54	chr3	180098999	181636499	1537500	3.84e-06	0.000349344		0.0819506	-75.3464	418000	-122.473
chr3.7	chr3	23093499	24847499	1754000	3.88e-06	0.000349344		0.376852	-37.7889		-37.7889
chr6.63	chr6	164350499	164899999	549500	4.15e-06	0.000358213		0.299361	-72.2108	208500	-95.0612
chr10.29	chr10	81244499	82044999	800500	4.25e-06	0.000359492		0.259212	72.0648	323000	101.248
chr7.55	chr7	135137499	136523499	1386000	4.32e-06	0.000359492		0.269841	-55.4562	136000	-91.7846
chr13.11	chr13	55474499	56276499	802000	4.53e-06	0.000369843		0.456358	-36.5354		-36.5354
chr20.12	chr20	41494499	44024499	2530000	4.69e-06	0.000376057	L3MBTL1	0.236166	57.4226	189500	85.4102
chr12.25	chr12	75919999	77338499	1418500	6.33e-06	0.000497392		0.183644	56.7824	222500	160.374
chr2.66	chr2	170384499	171325999	941500	6.43e-06	0.000497392		0.436005	-58.0464	219000	-97.5919
chr7.25	chr7	48207499	49593499	1386000	6.66e-06	0.00050606		0.302308	38.7274	121000	124.717
chr3.11	chr3	39786499	42434499	2648000	6.92e-06	0.000516672		0.27398	-36.7381	343500	-116.975
chr8.26	chr8	79967499	81548499	1581000	8.53e-06	0.00062655		0.181214	-52.021	325000	-105.05
chr12.17	chr12	41553999	42710499	1156500	8.68e-06	0.000626953		0.260267	-47.6919	233000	-92.1855
chr12.24	chr12	72826999	73455999	629000	9.75e-06	0.000682337		0.294913	-55.5955		-55.5955
chr7.8	chr7	12394499	13804499	1410000	1.1e-05	0.000754131		0.312765	43.0953	106000	93.6041
chr2.30	chr2	70578999	71253999	675000	1.13e-05	0.000766896	VAX2	0.259999	-77.8281	248000	-107.592
chr15.4	chr15	34212999	34921499	708500	1.25e-05	0.000824928		0.170782	-93.823	209500	-116.194
chr11.31	chr11	95561999	96278499	716500	1.4e-05	0.000908033		0.162596	-86.76	336500	-90.4601
chr8.21	chr8	63444499	65858499	2414000	1.57e-05	0.000990722	NKAIN3	0.294325	33.4034		33.4034
chr20.13	chr20	45263499	47033999	1770500	1.63e-05	0.000996577		0.265179	54.69	235000	113.041
chr4.55	chr4	117946999	119181499	1234500	1.63e-05	0.000996577		0.153098	-45.253		-45.253
chr11.35	chr11	102761499	103963499	1202000	1.65e-05	0.000996577		0.165973	45.2949		45.2949
chrX.5	chrX	22391499	23598999	1207500	1.87e-05	0.00111551		0.255486	40.9601		40.9601
chr18.1	chr18	3508999	4926499	1417500	2.22e-05	0.00128448		0.319929	39.9119		39.9119
chr1.11	chr1	36690499	37266999	576500	2.39e-05	0.00134959		0.192539	-128.806	437000	-129.729
chr11.44	chr11	126230999	127083999	853000	2.45e-05	0.00135017		0.341734	-46.0025		-46.0025
chr20.6	chr20	25071499	26270999	1199500	2.45e-05	0.00135017		0.155064	-59.0446	328500	-120.872
chr6.39	chr6	96381999	99510499	3128500	2.69e-05	0.00146389		0.203931	-29.7822		-29.7822
chr1.32	chr1	90355999	92247999	1892000	3.01e-05	0.0016198		0.248942	46.588	289000	135.817
chr9.26	chr9	96521999	97212999	691000	3.22e-05	0.00171153		0.357452	61.83	163000	93.1706
chr3.39	chr3	142264999	142968999	704000	3.3e-05	0.00173152		0.283379	-65.1312	197000	-110.899
chr11.4	chr11	20870499	21620499	750000	3.37e-05	0.00174468		0.219332	52.4281		52.4281
chr18.7	chr18	13550499	14206499	656000	3.7e-05	0.00187413		0.24314	62.7112	129500	100.587
chrX.14	chrX	69159999	69698499	538500	3.87e-05	0.00193997		0.161558	109.034	383000	133.872
chr10.13	chr10	25308999	26669999	1361000	3.94e-05	0.0019518		0.26047	36.6772	80500	110.486
chr5.12	chr5	29266999	30511999	1245000	4.05e-05	0.00197301		0.358634	-33.4028		-33.4028
chr12.33	chr12	96239499	97438499	1199000	4.07e-05	0.00197301		0.343619	-46.6418	201500	-100.922
chr7.54	chr7	133516999	134636999	1120000	4.38e-05	0.00203117		0.350892	39.2491		39.2491
chr11.15	chr11	48463499	49343999	880500	4.42e-05	0.00203117		0.320839	-41.1567		-41.1567
chr5.10	chr5	27375999	28086999	711000	4.46e-05	0.00203117		0.246131	54.1865		54.1865
chr21.15	chr21	42215499	42819499	604000	4.64e-05	0.0020749		0.335263	-60.1487		-60.1487
chr7.19	chr7	36301499	36936999	635500	4.66e-05	0.0020749		0.233673	72.8415	128000	96.0585
chr6.62	chr6	162512999	163479999	967000	4.77e-05	0.00209513		0.241984	41.6982		41.6982
chr20.9	chr20	38337499	39605999	1268500	4.8e-05	0.00209513		0.156483	64.7733	312000	152.169
chr13.35	chr13	106064499	106734499	670000	5.09e-05	0.00219944		0.46567	31.7841		31.7841
chr6.12	chr6	26165499	28219999	2054500	5.14e-05	0.00220132		0.158919	51.5023	309000	116.731
chr2.37	chr2	100031499	102010499	1979000	5.22e-05	0.00220993		0.28676	-40.2474		-40.2474
chr16.30	chr16	77947499	78461999	514500	5.34e-05	0.00224255		0.335275	52.8991		52.8991
chr4.42	chr4	95790999	96657999	867000	5.4e-05	0.00224411		0.332755	-40.5506		-40.5506
chr5.74	chr5	170061999	170820499	758500	5.64e-05	0.00232178		0.175345	56.3612		56.3612
chr2.3	chr2	9082499	10254999	1172500	5.84e-05	0.00236062		0.322814	59.9712	145000	90.1695
chr16.10	chr16	17850499	19099499	1249000	5.9e-05	0.00236496		0.147717	69.4334	430500	97.3977
chr4.36	chr4	84619999	85347499	727500	6.19e-05	0.00245811		0.226115	49.79		49.79
chr5.2	chr5	8715499	9310499	595000	6.48e-05	0.00252879		0.206721	51.0147		51.0147
chr5.53	chr5	126962999	127694999	732000	6.75e-05	0.0025441		0.321037	43.888		43.888
chr8.29	chr8	90492499	91573499	1081000	6.89e-05	0.0025441		0.221091	-63.7018		-63.7018
chr11.18	chr11	62083499	63093499	1010000	6.92e-05	0.0025441		0.192573	72.048	400500	105.647
chr3.19	chr3	72090499	73386499	1296000	6.92e-05	0.0025441		0.302854	-46.9301	195500	-100.062
chr1.2	chr1	8460499	10350999	1890500	6.94e-05	0.0025441		0.222427	57.4393	403000	137.263
chr3.46	chr3	163294499	164953999	1659500	6.96e-05	0.0025441		0.320879	28.8994		28.8994
chr17.17	chr17	54305499	56186999	1881500	7.02e-05	0.0025441		0.279032	-45.0674		-45.0674
chr8.35	chr8	105845999	106792999	947000	7.04e-05	0.0025441		0.256071	-49.502		-49.502
chr20.0	chr20	1130999	3095499	1964500	7.22e-05	0.00257882		0.230338	47.3807	158000	92.824
chr4.64	chr4	149729999	150340999	611000	7.26e-05	0.00257882		0.283959	53.6899	160500	97.5011
chr10.16	chr10	38127499	38693499	566000	7.47e-05	0.00263043		0.329504	-57.1312		-57.1312
chr7.10	chr7	17085499	18980499	1895000	7.52e-05	0.00263043		0.185224	31.4091		31.4091
chr7.24	chr7	46041999	46675499	633500	7.81e-05	0.00270887		0.33307	45.4854		45.4854
chr2.38	chr2	102524499	104061499	1537000	7.93e-05	0.00273026		0.331489	-35.7243		-35.7243
chr6.24	chr6	50420499	51209999	789500	8.48e-05	0.0028665		0.298923	52.025		52.025
chr7.3	chr7	2344499	3209999	865500	8.71e-05	0.00288608		0.367995	62.2766	140500	105.482
chr16.6	chr16	9847999	10676499	828500	8.84e-05	0.00290846		0.360892	-38.9865		-38.9865
chr1.57	chr1	173388999	174468499	1079500	9.11e-05	0.00297409		0.323297	-53.124	70500	-84.5298
chr11.30	chr11	93715999	95183999	1468000	9.33e-05	0.00300035		0.230926	-52.5436		-52.5436
chr10.17	chr10	42763499	43777999	1014500	9.52e-05	0.00304052		0.32479	-52.071		-52.071
chr13.21	chr13	82772499	83861999	1089500	0.000101309	0.00319509		0.277649	-34.1802		-34.1802
chr4.57	chr4	121764499	122361499	597000	0.000106347	0.00330874		0.411221	-43.7789		-43.7789
chr6.23	chr6	48729499	49904499	1175000	0.000106612	0.00330874		0.339574	36.5492	82000	89.4493
chr5.61	chr5	141749499	142841999	1092500	0.000113428	0.00347136		0.29199	43.0887	96500	86.7884
chr7.39	chr7	89856499	90888499	1032000	0.000119166	0.00362181		0.2781	39.2172	188000	109.141
chr6.16	chr6	34987999	35525999	538000	0.000122303	0.00369172		0.177507	-102.748	385500	-133.448
chr21.3	chr21	20216499	20813499	597000	0.00012874	0.00383349		0.36432	40.6627		40.6627
chr8.3	chr8	6119499	7060499	941000	0.000136623	0.00399555		0.472369	-38.4207	64000	-86.402
chr5.46	chr5	111389999	112289499	899500	0.000136902	0.00399555		0.371317	-50.8603	54500	-84.7656
chr1.58	chr1	177174499	178138999	964500	0.000140562	0.00405122		0.171073	62.1894	371000	100.51
chr11.38	chr11	114381999	115574499	1192500	0.000140766	0.00405122		0.175681	46.8688		46.8688
chr8.37	chr8	107749999	108493499	743500	0.000141567	0.00405122		0.289844	35.0725		35.0725
chr5.20	chr5	41099999	41994499	894500	0.00014383	0.00406428		0.32029	-34.6592		-34.6592
chr6.35	chr6	83876999	84555999	679000	0.000143868	0.00406428		0.272458	64.075	213500	112.116
chr1.0	chr1	4859499	5500499	641000	0.00015448	0.00433627		0.255069	-51.8282	71500	-89.8387
chr9.38	chr9	130966999	132682999	1716000	0.000158726	0.00437191		0.243298	-63.1924	615500	-120.906
chr5.63	chr5	148650499	149722499	1072000	0.000161588	0.0044231		0.215951	-81.4199	301500	-89.2159
chr2.11	chr2	32336499	33743999	1407500	0.000165657	0.00448831		0.267495	52.5122	285000	90.1142
chr21.14	chr21	40974499	41748499	774000	0.000166008	0.00448831		0.354004	37.2529		37.2529
chr3.9	chr3	31531999	32468999	937000	0.000170532	0.00451617		0.281749	48.3406		48.3406
chrX.32	chrX	145863999	147107999	1244000	0.000171109	0.00451617		0.141478	53.44		53.44
chrX.7	chrX	32972499	35513999	2541500	0.000171137	0.00451617		0.11627	-34.3884	186500	-203.552
chr10.37	chr10	101986999	103025499	1038500	0.000174417	0.00457468		0.19451	84.9398	426500	133.387
chr5.14	chr5	32701499	33791999	1090500	0.000175797	0.00457468		0.281063	35.4124		35.4124
chrX.15	chrX	72398499	73694499	1296000	0.000176468	0.00457468	TSIX	0.055169	95.6336	541000	130.676
chr10.46	chr10	125420499	126359499	939000	0.000181793	0.00467126		0.315761	-59.7103		-59.7103
chr5.37	chr5	92343999	94197999	1854000	0.000182314	0.00467126		0.124056	-51.2605	262500	-146.894
chr11.45	chr11	128907999	130182499	1274500	0.00018594	0.00471885		0.251863	-51.0383		-51.0383
chr5.64	chr5	150025499	151228999	1203500	0.000187229	0.00471885		0.287079	-52.1244		-52.1244
chr3.10	chr3	34768999	35542499	773500	0.000187383	0.00471885		0.349708	34.1617		34.1617
chrX.30	chrX	141235999	141881499	645500	0.000193441	0.00475317		0.137876	59.6046	79000	87.1216
chr11.39	chr11	118602499	119808999	1206500	0.000193718	0.00475317		0.208453	-67.2094	236500	-101.929
chr1.55	chr1	171197999	172183999	986000	0.000194139	0.00475317		0.343812	-47.1512		-47.1512
chr11.16	chr11	55568999	56414999	846000	0.000197131	0.00475775		0.615838	-23.1113		-23.1113
chr1.16	chr1	53330499	55935999	2605500	0.000197942	0.00475775		0.222798	-41.2042	282000	-104.988
chr11.34	chr11	101591999	102437999	846000	0.000198644	0.00475775		0.323285	-47.1832		-47.1832
chrX.26	chrX	120782499	121659999	877500	0.000209639	0.00499395		0.209116	46.7676	188000	101.939
chr13.5	chr13	36402499	37086999	684500	0.000217424	0.00515154		0.212564	-47.1522	57000	-86.5169
chr7.41	chr7	93654499	94763999	1109500	0.000223868	0.00524633	SGCE	0.225776	40.509		40.509
chr8.8	chr8	21248999	23253499	2004500	0.000239729	0.00553819		0.331254	45.2465		45.2465
chr6.31	chr6	73285999	74881499	1595500	0.000240026	0.00553819		0.28925	-33.601		-33.601
chr15.14	chr15	73849999	74643499	793500	0.00024588	0.00558554		0.196596	100.763	362000	118.547
chr5.57	chr5	135190499	136626499	1436000	0.000250566	0.00565923		0.196378	49.0731	126500	97.9538
chr2.51	chr2	130355999	131104499	748500	0.000253622	0.00567367		0.231796	55.4667	80000	138.232
chr6.36	chr6	84955999	86775499	1819500	0.000261045	0.00576386		0.207474	41.7633	296000	138.284
chr15.11	chr15	62032999	62744499	711500	0.000261916	0.00576386		0.256499	-57.8019	102500	-94.1859
chrX.17	chrX	79026999	79854999	828000	0.000264817	0.00577747		0.294081	-38.1821	176000	-160.757
chr14.0	chr14	23246999	23811499	564500	0.000266686	0.00577998		0.201061	-104.919	406000	-114.613
chr2.85	chr2	228910999	230152999	1242000	0.000267555	0.00577998		0.24074	-32.8834		-32.8834
chr1.1	chr1	7348499	8087499	739000	0.000271429	0.00583506		0.289579	72.0016	188000	99.799
chr1.65	chr1	199495999	200336499	840500	0.000275984	0.00588372		0.289707	43.6779		43.6779
chr17.9	chr17	14730999	15460499	729500	0.000276538	0.00588372		0.306373	44.9854		44.9854
chr13.24	chr13	88905999	90413999	1508000	0.000278467	0.00588372		0.253979	25.1495	72500	129.41
chr17.12	chr17	29727999	31028499	1300500	0.000279033	0.00588372		0.249903	-58.4773	285000	-105.991
chr18.3	chr18	6621999	7579499	957500	0.000280501	0.00588652		0.15979	-50.899	67000	-92.7211
chr5.33	chr5	80300499	82150999	1850500	0.000287179	0.0059698	RNU5D-1	0.307214	-33.1267		-33.1267
chr21.2	chr21	19384499	20116999	732500	0.000297742	0.00613153		0.351534	-34.2323		-34.2323
chr19.5	chr19	14948999	15893999	945000	0.000302005	0.00615632		0.212168	-72.1643	325500	-113.329
chr1.49	chr1	161691999	162952499	1260500	0.000302171	0.00615632		0.231257	-50.6047	117000	-105.362
chrX.29	chrX	131686499	132212499	526000	0.000303136	0.00615632		0.182508	-80.5536	215500	-92.7357
chr15.5	chr15	38982499	40397499	1415000	0.000318482	0.00642567		0.219081	-44.2553		-44.2553
chr4.49	chr4	107635499	109013499	1378000	0.000319315	0.00642567		0.207909	-37.7851	137500	-136.581
chr18.17	chr18	65376499	66076999	700500	0.000342225	0.00682437		0.312632	32.126		32.126
chr2.17	chr2	43657999	44240499	582500	0.000345064	0.00684999	ABCG8	0.331329	-53.0126		-53.0126
chr11.13	chr11	41510499	42085999	575500	0.000347627	0.00686992		0.264985	-34.3743		-34.3743
chr14.11	chr14	52228499	53041999	813500	0.000352794	0.0069409		0.351567	-47.4829	108000	-91.0698
chr2.6	chr2	16705999	17414499	708500	0.000373672	0.00731898		0.318982	-43.4884		-43.4884
chr2.36	chr2	99334499	99953999	619500	0.000380312	0.00733399		0.16949	72.9722	330000	129.874
chr2.82	chr2	222315499	223411499	1096000	0.000380541	0.00733399		0.240419	33.7602		33.7602
chr4.46	chr4	101650999	102197499	546500	0.000381095	0.00733399		0.208598	-44.1842		-44.1842
chr20.7	chr20	31184999	32374999	1190000	0.000382863	0.007336		0.178571	-78.5888	544000	-120.922
chr20.17	chr20	54360999	55083499	722500	0.000390357	0.0074472		0.235986	-53.9984	245500	-113.065
chr22.7	chr22	42526499	43506499	980000	0.000394956	0.00746249		0.32806	63.1416	272000	109.088
chr19.0	chr19	2201499	4790499	2589000	0.000395251	0.00746249		0.250096	-52.7362	451000	-139.075
chr12.3	chr12	10082999	10841999	759000	0.0003977	0.00746249		0.322133	-45.0392	114000	-96.0305
chr11.11	chr11	36035499	36638499	603000	0.000399112	0.00746249		0.305968	-62.3211		-62.3211
chr6.18	chr6	41319999	42271499	951500	0.000399625	0.00746249		0.234891	66.1271	358000	135.926
chr1.17	chr1	56937999	57983999	1046000	0.00041171	0.00762355		0.286806	28.2477		28.2477
chr10.40	chr10	112329999	113687999	1358000	0.000422121	0.00778363		0.260309	43.7816	120000	95.431
chr15.17	chr15	85581499	87158999	1577500	0.000425115	0.00779542		0.130586	-48.3223		-48.3223
chr8.15	chr8	51768999	52753999	985000	0.000426298	0.00779542		0.401014	31.9223		31.9223
chr18.5	chr18	9484999	10375499	890500	0.000435189	0.00792512		0.305445	50.4493		50.4493
chr5.38	chr5	94339999	94892499	552500	0.000438153	0.00794625		0.222623	80.2489	170000	93.3613
chr5.11	chr5	28184499	28737999	553500	0.000445849	0.00805269		0.307135	-44.7996		-44.7996
chr7.35	chr7	78065999	79587999	1522000	0.000450065	0.00809567	MAGI2	0.261497	25.3731		25.3731
chr9.22	chr9	89025999	90084499	1058500	0.000458945	0.00822183		0.26972	45.5028		45.5028
chr4.25	chr4	56480499	57318999	838500	0.000475365	0.00839471		0.251042	-66.0985	206500	-138.962
chr6.55	chr6	144771499	146096499	1325000	0.000476102	0.00839471		0.145282	42.1728		42.1728
chr18.18	chr18	68477499	69154499	677000	0.000476214	0.00839471		0.33087	34.8569		34.8569
chr1.67	chr1	216378499	217233499	855000	0.000485846	0.00844953		0.370759	-30.4683		-30.4683
chr2.76	chr2	202651499	203505999	854500	0.00048606	0.00844953		0.149209	95.0957	528000	98.4427
chr4.17	chr4	37329999	37934499	604500	0.000488909	0.00844953		0.411084	-42.2591		-42.2591
chr2.7	chr2	19061499	19774499	713000	0.000491275	0.00844953		0.336604	34.5249		34.5249
chr4.44	chr4	99176499	100137999	961500	0.000494028	0.00844953		0.243889	-48.662		-48.662
chr17.5	chr17	8814499	9634999	820500	0.000506697	0.00855561		0.254722	65.6096	100500	89.0062
chr12.36	chr12	100771999	103172499	2400500	0.000516997	0.00869621		0.23995	32.5725		32.5725
chr1.9	chr1	27931499	28905999	974500	0.000520531	0.00872235		0.186761	86.6293	279000	106.342
chr11.14	chr11	45167499	47402499	2235000	0.000527736	0.0087759		0.226621	-47.4833	589000	-96.3932
chr2.19	chr2	46455499	49392499	2937000	0.000528791	0.0087759		0.309329	-27.655	176000	-99.474
chr20.8	chr20	33543999	35723999	2180000	0.0005297	0.0087759		0.179357	61.3152	301500	164.495
chr6.57	chr6	149801999	151129999	1328000	0.000532533	0.00878978		0.217243	50.2821	128000	91.4569
chr16.18	chr16	52382499	53314999	932500	0.000561584	0.00912099		0.257372	-42.081		-42.081
chr7.38	chr7	84048999	85215999	1167000	0.000562235	0.00912099		0.100685	57.1712	282500	109.722
chr8.24	chr8	76017999	76624999	607000	0.000562948	0.00912099		0.289125	38.7843		38.7843
chr4.48	chr4	104919999	105671999	752000	0.000585046	0.00940985		0.367685	37.2658		37.2658
chr5.68	chr5	157727499	159323999	1596500	0.000590549	0.00946382		0.309113	32.0875		32.0875
chr4.18	chr4	38003499	39259999	1256500	0.000624665	0.00984617		0.24592	48.4827	156500	99.2522
chr2.68	chr2	176526999	177346999	820000	0.000625845	0.00984617		0.258537	-41.6208		-41.6208
chr17.7	chr17	11569499	12269499	700000	0.000632333	0.00985565		0.19357	59.3759		59.3759
chr2.64	chr2	165561999	166737999	1176000	0.000633352	0.00985565		0.185798	51.4099	167000	91.3806
chr2.78	chr2	207325499	209359999	2034500	0.000643252	0.00985565		0.295159	30.2702		30.2702
chr9.0	chr9	46999	557499	510500	0.000643752	0.00985565		0.326149	-52.9245		-52.9245
chr12.45	chr12	125267999	125990499	722500	0.000644073	0.00985565		0.298961	-59.0966	115500	-98.8573
chr17.16	chr17	49935999	50658999	723000	0.000651791	0.00990474		0.260718	46.1009		46.1009
chr4.34	chr4	74529499	75857999	1328500	0.000653124	0.00990474		0.200601	-41.408		-41.408
chr11.19	chr11	64021499	64873999	852500	0.000654023	0.00990474		0.156011	111.238	406000	132.09
chr16.25	chr16	63633999	64612499	978500	0.000659461	0.00992009		0.362288	29.8699		29.8699
chr2.84	chr2	227046999	228593499	1546500	0.000664028	0.00992327		0.360491	-29.6853		-29.6853
chr3.28	chr3	115026999	116249999	1223000	0.000673248	0.00998991		0.268192	33.6484		33.6484
chrX.25	chrX	119640499	120734999	1094500	0.000680543	0.0100643		0.0973038	-68.482	152500	-249.4
chr3.34	chr3	130161499	131670499	1509000	0.000693404	0.0101861		0.175944	-45.0723	137000	-92.1018
chr6.1	chr6	2761999	3480499	718500	0.000698223	0.0102095		0.258175	-62.9299	157500	-97.0159
chr3.33	chr3	127830499	129539499	1709000	0.000699631	0.0102095		0.113224	81.7837	529000	110.516
chr1.30	chr1	86006499	87221499	1215000	0.000744927	0.0107636		0.258024	-41.6708		-41.6708
chr5.65	chr5	151563999	152214499	650500	0.000754168	0.0108143		0.478861	-26.3733		-26.3733
chr7.33	chr7	75811999	76466499	654500	0.000755799	0.0108143		0.184872	-102.414	489500	-119.605
chr10.22	chr10	65405999	65977499	571500	0.000767665	0.0109132		0.30621	46.6337		46.6337
chr14.16	chr14	64927999	65586999	659000	0.00077317	0.010921		0.223064	-75.3414	216000	-113.288
chr3.38	chr3	141062999	142155999	1093000	0.000780789	0.0109501		0.304208	46.3894		46.3894
chr7.18	chr7	33522999	34615499	1092500	0.00078381	0.0109501		0.211898	37.3217		37.3217
chr14.26	chr14	96693499	98052499	1359000	0.000792289	0.0110146		0.248712	46.5406		46.5406
chr15.1	chr15	25299499	26213499	914000	0.000805868	0.0111109	SNORD116-20	0.2128	29.0241		29.0241
chr16.2	chr16	4092999	5085499	992500	0.000819657	0.0112181		0.226699	-73.3102	189500	-105.943
chr8.45	chr8	134909999	135575499	665500	0.000825052	0.011257	ZFAT	0.313297	35.2719		35.2719
chr12.43	chr12	118732499	120565499	1833000	0.000850708	0.0115002		0.28587	-32.7379		-32.7379
chr16.11	chr16	25052999	25813499	760500	0.000872014	0.0117473		0.298487	-51.6164		-51.6164
chr14.7	chr14	43880499	44825499	945000	0.000881295	0.0118051		0.247618	35.7984		35.7984
chr8.25	chr8	78615499	79568999	953500	0.000888263	0.0118623		0.383324	23.621		23.621
chr19.16	chr19	49397999	50287999	890000	0.00090048	0.0119892		0.253371	71.4375	292000	99.869
chr19.8	chr19	27741499	28840999	1099500	0.000904335	0.0120042		0.190995	44.3893		44.3893
chr5.73	chr5	167183499	168889499	1706000	0.000912962	0.0120403		0.2415	40.4929	113000	103.306
chr5.45	chr5	107763999	108400499	636500	0.00091525	0.0120403		0.349566	50.2877		50.2877
chr18.9	chr18	23180999	23690999	510000	0.000919354	0.0120446		0.171567	-59.432	101500	-88.8774
chr8.19	chr8	58080999	59555999	1475000	0.000925106	0.012062		0.243728	-34.0125	139000	-105.379
chr6.32	chr6	76968999	77872999	904000	0.000944628	0.012244		0.196348	-39.5435	70000	-116.117
chr10.28	chr10	78854999	79630499	775500	0.000958877	0.0123914		0.275305	42.6509	66500	90.7905
chr14.24	chr14	88485499	89230499	745000	0.00096162	0.0123914		0.259059	-51.2633		-51.2633
chr14.28	chr14	100162499	100985999	823500	0.000964769	0.0123957		0.177292	-72.128	198000	-109.081
chr11.46	chr11	130251499	131538499	1287000	0.00099087	0.0126941	NTM	0.265345	35.2589		35.2589
chr10.31	chr10	85487999	86711499	1223500	0.00101917	0.0128651		0.214956	-37.9499	116000	-98.1793
chrX.0	chrX	2699499	3397499	698000	0.00102173	0.0128651		0.186961	51.5955		51.5955
chr5.1	chr5	7822499	8604999	782500	0.00104803	0.0130841		0.357188	-30.6959		-30.6959
chr3.48	chr3	167020499	167760999	740500	0.00107024	0.0133236		0.21877	-58.2395		-58.2395
chrX.6	chrX	30742499	32070999	1328500	0.00107716	0.0133496		0.174256	38.785		38.785
chr11.12	chr11	39513499	40663999	1150500	0.00107869	0.0133496		0.23468	31.0601		31.0601
chr3.58	chr3	192179499	192713499	534000	0.00108141	0.0133496		0.194755	-52.1982		-52.1982
chr2.42	chr2	107972999	108960999	988000	0.00110798	0.0135635		0.240384	-40.8063		-40.8063
chrX.22	chrX	109280499	110354999	1074500	0.00111569	0.01362		0.0302457	123.406	534000	156.673
chr17.19	chr17	57902999	59171999	1269000	0.0011425	0.0138117		0.177698	59.9904	387500	123.004
chr2.26	chr2	63457499	64032499	575000	0.00114392	0.0138117		0.0460852	-94.8425	203500	-153.887
chr5.67	chr5	154947999	156832999	1885000	0.00120645	0.014304		0.159681	35.8303		35.8303
chr16.34	chr16	84658499	85365499	707000	0.00120724	0.014304		0.39816	64.793	191500	107.026
chr9.39	chr9	132743499	133532999	789500	0.00121068	0.014304		0.17606	116.81	208500	203.61
chr5.0	chr5	3673499	4953499	1280000	0.0012139	0.014304		0.328905	-26.9623		-26.9623
chr6.65	chr6	165976499	166826999	850500	0.00122777	0.0143904	MPC1	0.255143	-44.6129		-44.6129
chr7.26	chr7	50088499	50868999	780500	0.00126186	0.0146024	DDC	0.244715	56.5921	197000	109.654
chr6.6	chr6	11877999	12668999	791000	0.00126212	0.0146024		0.210492	54.8734		54.8734
chr11.27	chr11	82186499	83962499	1776000	0.00128483	0.0147494		0.347972	27.1869		27.1869
chr17.25	chr17	77967999	79408499	1440500	0.00128852	0.0147494		0.337729	61.783	287000	138.499
chr9.7	chr9	13345499	14072999	727500	0.00129851	0.0147869		0.235737	-40.2758		-40.2758
chr1.80	chr1	246062499	246750999	688500	0.00130223	0.014791		0.254174	-51.3923	70000	-111.374
chr2.10	chr2	30047999	32276999	2229000	0.00131362	0.014882		0.251682	-34.6095		-34.6095
chr5.59	chr5	139987499	140795499	808000	0.00132507	0.014906		0.240717	55.5755		55.5755
chr7.28	chr7	51924499	52699999	775500	0.00133264	0.014906		0.418438	31.0998		31.0998
chr5.5	chr5	15986499	16828999	842500	0.00136206	0.0150818		0.225518	43.1607		43.1607
chr10.41	chr10	113719499	114248999	529500	0.00137081	0.0151029		0.230404	-65.6657		-65.6657
chr2.75	chr2	197660499	198744999	1084500	0.0013753	0.0151146		0.119409	-70.402	416500	-181.361
chr6.10	chr6	21258499	21806499	548000	0.00140011	0.0152934		0.169706	54.5295		54.5295
chr8.33	chr8	101392499	102575499	1183000	0.0014009	0.0152934		0.312763	42.7209		42.7209
chr3.5	chr3	11433999	13443499	2009500	0.00140198	0.0152934		0.17467	48.6974	385500	110.05
chr12.34	chr12	97728499	98304999	576500	0.00141916	0.0153797		0.201212	29.7886		29.7886
chr10.33	chr10	95945999	96476999	531000	0.00141928	0.0153797		0.282486	61.9016	123000	90.3261
chr4.68	chr4	156070999	158168499	2097500	0.00142036	0.0153797		0.257926	-24.1667		-24.1667
chr1.46	chr1	157009999	158214499	1204500	0.00142473	0.0153892		0.269821	-40.475		-40.475
chr9.13	chr9	72356999	73184499	827500	0.00144258	0.0154683		0.217521	49.4777		49.4777
chr18.22	chr18	73916999	75177999	1261000	0.00145528	0.0155666		0.36122	29.8218		29.8218
chr2.16	chr2	41471999	42102499	630500	0.00148194	0.0157051		0.285486	38.2412		38.2412
chr7.64	chr7	153023499	154002999	979500	0.00148534	0.0157051		0.213373	-34.85		-34.85
chr1.44	chr1	153476499	154521999	1045500	0.00149321	0.0157149		0.231467	-70.9591	255000	-111.146
chr4.15	chr4	35610999	36198499	587500	0.00149574	0.0157149		0.274892	43.2958		43.2958
chr12.31	chr12	92635999	93298499	662500	0.00149767	0.0157149		0.181885	-48.4433	75500	-140.333
chr3.59	chr3	193227999	194455999	1228000	0.00150781	0.0157833	HES1	0.281758	46.0738	65500	87.0829
chr9.27	chr9	99333499	100306499	973000	0.00152889	0.0159287		0.28931	44.9049		44.9049
chr2.77	chr2	204380499	205474499	1094000	0.00153715	0.0159769		0.225319	40.6966		40.6966
chr6.27	chr6	53273999	54853499	1579500	0.00154659	0.0160016		0.160493	-44.6982		-44.6982
chr10.7	chr10	12727499	13450999	723500	0.00155042	0.0160016		0.378022	44.2234		44.2234
chr20.20	chr20	57353999	58427999	1074000	0.001564	0.0161041	MIR296	0.235101	52.9973	300000	113.068
chr14.22	chr14	81652499	82228499	576000	0.0015942	0.0163412		0.201387	60.1087	86500	133.614
chr4.76	chr4	177729999	178710999	981000	0.00159445	0.0163412		0.25688	36.6622		36.6622
chr17.22	chr17	71909999	73183999	1274000	0.0016105	0.0164265		0.310439	51.287	204000	97.2427
chr2.59	chr2	150635499	151143999	508500	0.00161395	0.0164265		0.205504	35.6487		35.6487
chr15.0	chr15	23618499	24602999	984500	0.00165799	0.0167972	MKRN3	0.32199	-31.5309		-31.5309
chr4.0	chr4	4059499	4660499	601000	0.00167951	0.0168862		0.371047	-61.0812		-61.0812
chr8.9	chr8	23318999	24098999	780000	0.00168211	0.0168862		0.161537	-65.6629	152500	-89.2163
chr21.1	chr21	18622499	19241999	619500	0.0016943	0.0169699		0.214688	48.1478		48.1478
chr10.9	chr10	14825499	16935999	2110500	0.00172391	0.0172273		0.263919	-31.1079		-31.1079
chr1.66	chr1	212989999	214461999	1472000	0.00173503	0.0172993		0.114469	-56.5007	412000	-156.398
chrX.24	chrX	112873999	113908999	1035000	0.00174968	0.0174059		0.171498	45.5723		45.5723
chr16.29	chr16	76013999	76930999	917000	0.00175646	0.0174341		0.36423	34.7636		34.7636
chr12.47	chr12	130992499	131881499	889000	0.00179242	0.0176818		0.290775	52.0222		52.0222
chr12.4	chr12	10915499	11772999	857500	0.00180813	0.0177471		0.353935	34.8199		34.8199
chr9.12	chr9	37315499	38828499	1513000	0.00183563	0.0179371		0.212161	-44.7656		-44.7656
chr14.21	chr14	78063999	78595999	532000	0.00185762	0.0180967		0.29793	46.1121		46.1121
chr2.55	chr2	144840499	145770999	930500	0.00186195	0.0180967		0.046748	-105.84	376000	-141.908
chr1.8	chr1	26276499	27161999	885500	0.00186428	0.0180967		0.158666	-96.059	424000	-106.701
chr3.32	chr3	121850499	123237999	1387500	0.0018883	0.0182895		0.263423	46.2812		46.2812
chr1.3	chr1	11443999	12564999	1121000	0.00189631	0.0183269		0.235058	-75.0035	470000	-202.17
chr7.46	chr7	105745999	107352999	1607000	0.00191242	0.0184018		0.271312	-37.6724		-37.6724
chr9.35	chr9	117187499	117786999	599500	0.00191919	0.0184047		0.287738	44.8442		44.8442
chr7.22	chr7	41367499	42125999	758500	0.00192599	0.0184118	GLI3	0.307843	33.1246	52500	87.252
chr1.42	chr1	116386499	118538499	2152000	0.00194036	0.0184558		0.153578	-46.6103	214000	-124.965
chr6.50	chr6	129906499	131215499	1309000	0.00194316	0.0184558		0.386936	-29.8073		-29.8073
chr4.37	chr4	85453499	87124499	1671000	0.00196518	0.0185757		0.236684	-29.6928		-29.6928
chr15.8	chr15	52116999	53156999	1040000	0.00196843	0.0185757		0.315864	38.3783		38.3783
chr21.8	chr21	29957999	30643999	686000	0.00198132	0.0185899		0.395044	50.5057	163500	96.426
chr4.58	chr4	125094499	126206999	1112500	0.00198681	0.0185899		0.200449	31.1324		31.1324
chr1.37	chr1	104942499	105526999	584500	0.00201046	0.0187714		0.314799	29.92		29.92
chr2.58	chr2	149583999	150548499	964500	0.00201783	0.0187856		0.232762	-40.008		-40.008
chr4.69	chr4	158268999	158918999	650000	0.00202145	0.0187856		0.337691	37.1024		37.1024
chr3.17	chr3	64326999	65014999	688000	0.00208119	0.0191879		0.205667	36.8603		36.8603
chr13.30	chr13	99800999	100898999	1098000	0.00213421	0.019473		0.26366	36.9293		36.9293
chr4.51	chr4	113027499	114770499	1743000	0.00219389	0.019894		0.263912	26.663		26.663
chr16.28	chr16	73464499	74104499	640000	0.0022023	0.0199292		0.264061	-41.0019		-41.0019
chr13.40	chr13	113541999	114638999	1097000	0.00222084	0.0200559	TMEM255B	0.214675	66.2995	327000	118.236
chr6.56	chr6	148792499	149755499	963000	0.00222822	0.0200813		0.265835	-38.0997		-38.0997
chr15.13	chr15	70856999	71996499	1139500	0.00225527	0.0202476		0.176831	47.456	176500	89.2196
chr12.21	chr12	48894999	49527999	633000	0.00225586	0.0202476		0.259082	-78.5187	284500	-117.44
chr12.6	chr12	14238999	15111999	873000	0.0023285	0.0207307		0.29095	-32.3103		-32.3103
chr3.60	chr3	195418499	196018999	600500	0.00235511	0.0209086		0.373853	52.5797	124000	97.2732
chr19.14	chr19	45002999	46423999	1421000	0.00236696	0.0209086		0.225193	-70.886	569000	-113.973
chr11.0	chr11	1865999	3974499	2108500	0.00236746	0.0209086	H19	0.262034	42.7708	220000	92.3736
chr2.2	chr2	3420999	4702499	1281500	0.00239019	0.0209832		0.244244	37.4713	120500	113.525
chr1.48	chr1	160714499	161262499	548000	0.00245614	0.0214035		0.296531	-73.567	184500	-96.369
chr17.20	chr17	61664499	62732499	1068000	0.00245749	0.0214035		0.213014	56.8035	158000	108.282
chr19.9	chr19	29359499	30521999	1162500	0.00246263	0.021406		0.384515	-27.287		-27.287
chr21.0	chr21	16945999	17980999	1035000	0.0025082	0.0216216		0.144927	44.1111		44.1111
chr5.25	chr5	63240499	64481499	1241000	0.00252045	0.0216523		0.124898	-51.8048	142000	-92.2045
chr20.11	chr20	40845999	41378999	533000	0.00253202	0.0217094		0.379925	-35.9633		-35.9633
chr10.25	chr10	72751999	73683499	931500	0.0025513	0.0217809		0.289854	-54.4842	263000	-116.522
chr4.16	chr4	36308499	36989999	681500	0.00255149	0.0217809		0.354364	-28.9319		-28.9319
chr8.16	chr8	54185499	55630999	1445500	0.00258951	0.021937		0.169491	44.3368	186500	111.541
chr1.60	chr1	188472499	189496999	1024500	0.0026151	0.0219938		0.372376	-24.1062		-24.1062
chr12.13	chr12	29379999	30236999	857000	0.00268658	0.0222971		0.410151	27.2958		27.2958
chr12.12	chr12	25754999	26395499	640500	0.00270733	0.022385		0.228726	-41.4896		-41.4896
chr15.16	chr15	77308999	78434499	1125500	0.00273334	0.0225577		0.146601	-66.8903		-66.8903
chr14.29	chr14	104559499	105370999	811500	0.00278583	0.0228625		0.216265	-71.6477	236500	-92.0335
chr4.80	chr4	184773999	186621499	1847500	0.00281039	0.0230211		0.243842	-33.6931		-33.6931
chr11.1	chr11	5693999	6618999	925000	0.00287252	0.0233666		0.224865	39.7562		39.7562
chr7.27	chr7	50949499	51726999	777500	0.00287826	0.0233666		0.270095	-45.8415	88000	-86.9477
chr9.8	chr9	20136999	21009499	872500	0.0029136	0.0234895		0.266474	-39.2533		-39.2533
chr5.4	chr5	15062999	15813499	750500	0.00291844	0.0234895		0.197201	-38.3094		-38.3094
chr5.8	chr5	20058999	20595999	537000	0.00292526	0.0234895		0.351953	35.4663		35.4663
chr13.20	chr13	80056499	81771999	1715500	0.00292726	0.0234895		0.156805	-35.3018	77000	-125.57
chr6.20	chr6	45846999	46461999	615000	0.00293153	0.0234895		0.273169	-34.9581		-34.9581
chr12.42	chr12	113901499	114725999	824500	0.00294	0.0235147		0.402061	43.2366		43.2366
chr10.47	chr10	129479999	130499999	1020000	0.00296136	0.0236299		0.340196	33.8713		33.8713
chr21.5	chr21	24086999	24979499	892500	0.00296988	0.0236299		0.25266	29.2607		29.2607
chr11.9	chr11	31063499	32433499	1370000	0.00301438	0.0238498	WT1	0.262043	-33.9176		-33.9176
chr16.23	chr16	58888499	59389499	501000	0.00303899	0.0239585		0.269461	51.3504		51.3504
chr22.0	chr22	18287999	19793499	1505500	0.00305187	0.0240172	DGCR6	0.193291	52.6756	433500	99.8168
chr3.23	chr3	86854499	88476999	1622500	0.00310545	0.0243512		0.234206	27.8628		27.8628
chr1.13	chr1	38125499	38996499	871000	0.00311446	0.0243512		0.273822	-52.372	186000	-93.1658
chr5.32	chr5	79584499	80134999	550500	0.00313553	0.0243548		0.356946	43.493		43.493
chr18.13	chr18	55022999	56055999	1033000	0.0031388	0.0243548		0.284607	38.019		38.019
chr15.21	chr15	100149499	100712999	563500	0.00323439	0.0247468		0.311445	34.2628		34.2628
chr1.54	chr1	168769999	169332999	563000	0.0032399	0.0247468		0.161632	-70.6867	65500	-87.3184
chr10.3	chr10	5224499	6038999	814500	0.00324192	0.0247468		0.287905	-46.4189	117500	-101.105
chr7.29	chr7	53568499	54497499	929000	0.00324566	0.0247468		0.195909	-36.2012		-36.2012
chr15.10	chr15	61015999	61607499	591500	0.00326462	0.0248483		0.371934	-37.3706		-37.3706
chr8.11	chr8	39112499	40089499	977000	0.00338188	0.0254334		0.270726	39.5209		39.5209
chr20.18	chr20	55900999	56403999	503000	0.00339565	0.0254804		0.208746	-63.7068	61000	-90.9457
chr10.21	chr10	61303499	62600499	1297000	0.0033997	0.0254804		0.310716	28.3363		28.3363
chr22.5	chr22	34463999	35208999	745000	0.00350025	0.0260128		0.30671	-23.5619		-23.5619
chr4.8	chr4	23788499	24597999	809500	0.00354042	0.0261622		0.26189	-38.1779		-38.1779
chr2.61	chr2	156486499	157675499	1189000	0.00354366	0.0261622		0.263246	-31.0332		-31.0332
chr11.3	chr11	18664999	19525499	860500	0.00356565	0.0262273		0.33585	-39.9971		-39.9971
chr11.2	chr11	10289999	11064999	775000	0.00357673	0.0262273	AMPD3	0.229676	49.1832		49.1832
chr13.15	chr13	68732499	69267999	535500	0.00358532	0.0262429		0.338934	-32.6145		-32.6145
chr3.1	chr3	2060999	2649499	588500	0.00359786	0.0262429		0.339845	24.8706		24.8706
chr11.21	chr11	66944499	68223499	1279000	0.00363597	0.0263447		0.167708	77.6691	313000	186.941
chrX.33	chrX	148961999	150028999	1067000	0.00364055	0.0263447		0.13402	-57.1563		-57.1563
chr7.34	chr7	77307999	77884999	577000	0.00365803	0.0264062	TMEM60	0.258232	-44.8037		-44.8037
chr6.9	chr6	15442499	16543499	1101000	0.00366104	0.0264062		0.204359	51.0712	141000	127.562
chr6.37	chr6	89607499	90689999	1082500	0.00373022	0.0268612		0.289145	-35.745		-35.745
chr2.27	chr2	64374499	65156499	782000	0.00374321	0.0269108		0.178387	-60.6581		-60.6581
chr11.32	chr11	96600499	97228499	628000	0.00378154	0.0270979		0.285828	-30.1908		-30.1908
chr7.66	chr7	155810999	156888999	1078000	0.00380584	0.0271506		0.258812	35.9337		35.9337
chr2.34	chr2	78060999	78626999	566000	0.00380736	0.0271506		0.367489	-23.4067		-23.4067
chr18.8	chr18	19212499	19873499	661000	0.00382394	0.0272247		0.299545	59.6891	74500	88.0226
chr1.18	chr1	59208999	59887999	679000	0.00390174	0.0275758		0.279085	-29.6258		-29.6258
chr9.15	chr9	76927499	78934999	2007500	0.00390454	0.0275758		0.321793	27.2046		27.2046
chr11.7	chr11	24088499	25593999	1505500	0.00392591	0.0276695		0.319827	-18.764		-18.764
chr14.19	chr14	68210999	68997999	787000	0.00394099	0.0277001		0.203938	44.1274	83500	89.2589
chr9.40	chr9	139037999	140627499	1589500	0.00396077	0.0277506	EGFL7	0.218622	-62.5177	687000	-132.586
chr12.0	chr12	1594999	2730499	1135500	0.00397786	0.027782		0.295023	-48.0704		-48.0704
chr4.79	chr4	183897999	184429499	531500	0.00403396	0.0279145		0.173093	-62.9058		-62.9058
chr7.63	chr7	150029999	151247999	1218000	0.00406019	0.028002	SLC4A2	0.236452	54.1179	147000	96.4293
chr14.1	chr14	27056999	27692999	636000	0.00408581	0.0280739		0.303459	-29.3438		-29.3438
chr15.6	chr15	48085999	48745999	660000	0.00410247	0.0280739		0.156817	65.3335	202000	109.399
chr11.33	chr11	97486499	98398499	912000	0.00421599	0.0285844		0.353069	-30.0078		-30.0078
chr8.10	chr8	27757499	29257499	1500000	0.00424199	0.0286809		0.243999	-39.8347	232000	-254.902
chrX.18	chrX	80218999	80824999	606000	0.00424323	0.0286809		0.266502	-39.1603		-39.1603
chr10.35	chr10	98105499	98937999	832500	0.00426566	0.0287883		0.197596	-60.041	202500	-102.682
chr14.14	chr14	57046499	57824999	778500	0.00428585	0.0288363		0.236351	44.5316		44.5316
chr13.23	chr13	86720499	87298999	578500	0.00429513	0.0288546		0.316334	-29.2925		-29.2925
chr4.53	chr4	116805999	117470499	664500	0.00434568	0.0291055		0.264107	-29.9166		-29.9166
chr12.1	chr12	4156999	4906499	749500	0.00442828	0.0294741		0.320879	-38.3009		-38.3009
chr13.9	chr13	42850499	43618999	768500	0.00443928	0.0294741		0.262198	37.3425	113500	95.6351
chr6.66	chr6	168045499	169087499	1042000	0.00444716	0.0294741		0.231285	-39.6288	59000	-91.4552
chr2.35	chr2	82795999	84159499	1363500	0.00445422	0.0294741		0.166849	34.402		34.402
chrX.21	chrX	107706499	108750999	1044500	0.00447909	0.0295855		0.0617511	73.722	302500	103.207
chr15.18	chr15	87315999	88348499	1032500	0.00448448	0.0295855		0.248909	32.2015		32.2015
chr5.39	chr5	96697999	97728999	1031000	0.004763	0.0310286		0.359844	25.7186		25.7186
chr7.31	chr7	66545499	67065499	520000	0.00477824	0.0310315		0.469229	40.645		40.645
chr2.88	chr2	241663499	242948499	1285000	0.00478211	0.0310315		0.307392	-51.7618	138500	-98.6142
chr13.8	chr13	41301499	42014499	713000	0.00478816	0.0310315		0.190041	-61.2039	139000	-98.362
chr2.63	chr2	159309499	160455499	1146000	0.00488775	0.0313542		0.240837	-48.0095		-48.0095
chr12.23	chr12	57020999	58232999	1212000	0.00493211	0.0313826	SLC26A10	0.150164	76.5432	315500	127.306
chr7.16	chr7	28910499	30104499	1194000	0.00493474	0.0313826		0.322026	32.1811		32.1811
chr1.7	chr1	21174999	22300499	1125500	0.00494567	0.0313826		0.284761	47.908	129000	92.6612
chr12.44	chr12	122358999	123492999	1134000	0.00495912	0.0313826		0.179011	-66.75	325500	-102.513
chr10.24	chr10	71831499	72422499	591000	0.00497679	0.0313826		0.210658	61.4672	168500	101.324
chr14.10	chr14	50913999	51504499	590500	0.00502977	0.0316158		0.358169	-39.4467		-39.4467
chr1.68	chr1	217317499	217951499	634000	0.00503615	0.0316158		0.138011	49.9116		49.9116
chr6.40	chr6	100301999	101005499	703500	0.00505313	0.0316773		0.200425	-37.4558		-37.4558
chrX.19	chrX	85876499	86599499	723000	0.00509442	0.0316891		0.293221	29.6223		29.6223
chr2.44	chr2	114878999	115999999	1121000	0.00509816	0.0316891		0.173059	-35.6647		-35.6647
chr19.2	chr19	5138499	5643499	505000	0.00510645	0.031696		0.228713	-95.406	345500	-112.47
chrX.12	chrX	66068999	66802999	734000	0.00518898	0.0321629		0.222751	37.7955		37.7955
chr17.11	chr17	26686999	28724999	2038000	0.00523095	0.0322868		0.107703	-66.4215	810500	-117.422
chr21.9	chr21	30709999	31565999	856000	0.00524058	0.032301		0.16063	-44.6056	155000	-164.271
chr2.45	chr2	118395499	119346999	951500	0.00531469	0.032712		0.09301	53.6035		53.6035
chr9.24	chr9	95511499	96142499	631000	0.00550766	0.0336181		0.261488	49.6425	105000	91.9398
chr1.33	chr1	92461999	93900499	1438500	0.00552019	0.033648	GFI1	0.0736872	-67.9344	452500	-217.179
chr1.47	chr1	159934999	160662499	727500	0.00559853	0.0339844		0.293469	44.0928		44.0928
chrX.8	chrX	38614999	39727499	1112500	0.00563656	0.0340585		0.11101	42.3606	105000	104.92
chr9.14	chr9	74524999	75953499	1428500	0.00563901	0.0340585	C9orf85	0.21911	33.6214		33.6214
chrX.31	chrX	143402999	144146999	744000	0.00564164	0.0340585		0.11223	-35.6862		-35.6862
chr2.8	chr2	22409999	22952999	543000	0.00574771	0.0344003		0.291895	-34.2008		-34.2008
chr9.10	chr9	29286999	29799499	512500	0.0057607	0.0344003		0.420486	-30.3398		-30.3398
chr13.31	chr13	100977999	101479499	501500	0.00577267	0.0344251		0.193418	-56.9547		-56.9547
chr13.13	chr13	64194499	66018499	1824000	0.00581646	0.0346171		0.159265	-28.5912		-28.5912
chr6.60	chr6	156244999	157311999	1067000	0.00582507	0.0346171		0.225866	36.7109		36.7109
chr10.27	chr10	77281499	78009999	728500	0.00584758	0.034663		0.118736	-60.5519		-60.5519
chr13.12	chr13	59096999	59847499	750500	0.00600029	0.0353047		0.303797	26.4487		26.4487
chr20.10	chr20	39677999	40552999	875000	0.00604524	0.0354273		0.175427	-53.3819		-53.3819
chr9.37	chr9	124932499	125507499	575000	0.00606769	0.0355117		0.225216	64.0343	89000	122.426
chr13.10	chr13	52030999	52599499	568500	0.00613269	0.0357497		0.166225	-58.9449	70500	-89.7005
chr12.46	chr12	126430999	126941499	510500	0.00619301	0.0358624		0.3761	-32.2575		-32.2575
chr1.38	chr1	106998499	107603499	605000	0.00631754	0.0362272		0.235536	-23.998		-23.998
chr6.45	chr6	115591499	116660999	1069500	0.00632396	0.0362272		0.247778	-25.5569	109000	-127.69
chr6.42	chr6	109128999	110912999	1784000	0.00635109	0.0362555		0.185538	46.6154		46.6154
chr14.12	chr14	53320999	53950999	630000	0.00643596	0.0365978	FERMT2	0.351586	-43.9836		-43.9836
chr12.48	chr12	132010999	132663499	652500	0.00646932	0.0367401		0.222987	-53.0091		-53.0091
chr14.6	chr14	38839499	39750999	911500	0.00648667	0.0367912		0.291277	-41.0021		-41.0021
chr2.57	chr2	147065999	147861499	795500	0.00652906	0.0369814		0.14519	53.2387		53.2387
chrX.1	chrX	12934999	13535499	600500	0.00661184	0.0373191		0.267277	-43.0374		-43.0374
chr9.34	chr9	116170499	116853999	683500	0.00667357	0.0373526		0.231893	57.0519		57.0519
chr5.47	chr5	115761499	116646499	885000	0.00667717	0.0373526		0.254237	32.9103		32.9103
chr2.46	chr2	122454999	123507999	1053000	0.00669069	0.0373526		0.24074	35.6501		35.6501
chr14.3	chr14	31863999	32596499	732500	0.00669425	0.0373526		0.0921488	82.673		82.673
chr7.32	chr7	67383999	68606499	1222500	0.00669583	0.0373526		0.284662	-28.4439		-28.4439
chr1.50	chr1	163230999	164600499	1369500	0.00674311	0.0375213		0.19131	-24.849		-24.849
chr7.9	chr7	15332999	15840499	507500	0.00680956	0.0377956		0.205909	31.8606		31.8606
chr3.26	chr3	103856499	104729499	873000	0.00686636	0.0379965		0.384879	25.214		25.214
chr7.45	chr7	104811999	105338499	526500	0.00690198	0.0380491		0.322885	-60.9697	191500	-110.919
chr1.28	chr1	82012499	83075499	1063000	0.00690703	0.0380491		0.326434	-20.7159		-20.7159
chr10.14	chr10	29349999	30371999	1022000	0.00708833	0.0387091		0.336594	-27.3379		-27.3379
chr10.4	chr10	8935499	9500499	565000	0.00711585	0.0388113		0.322122	31.2045		31.2045
chrX.13	chrX	67621999	68845999	1224000	0.00721053	0.0391405		0.157679	41.0512		41.0512
chr2.53	chr2	135945999	136707999	762000	0.00721172	0.0391405		0.295274	43.7896		43.7896
chr2.4	chr2	10322999	10862499	539500	0.00725147	0.0392595		0.305839	-46.832		-46.832
chr5.44	chr5	106549999	107439499	889500	0.00730996	0.0394308		0.298481	30.3063		30.3063
chr5.23	chr5	59681999	60442499	760500	0.00734601	0.0395768		0.231425	-38.5348		-38.5348
chr1.40	chr1	112486499	113762999	1276500	0.00738414	0.0397337		0.263219	-33.3373		-33.3373
chr4.43	chr4	97096999	98212999	1116000	0.00746637	0.040106		0.164874	-33.8767	122500	-108.427
chr11.36	chr11	112090499	112985999	895500	0.00747153	0.040106		0.197654	-43.2069	130000	-89.5419
chr10.36	chr10	100962999	101953999	991000	0.00750743	0.0401565		0.231583	-40.6636		-40.6636
chr2.83	chr2	223664999	224486999	822000	0.00750828	0.0401565		0.33394	33.755		33.755
chr1.4	chr1	14841999	15600499	758500	0.00759386	0.0404283		0.309162	50.4443		50.4443
chr8.44	chr8	133590999	134646499	1055500	0.00760497	0.0404283		0.275224	38.5301		38.5301
chr4.21	chr4	45711999	46505499	793500	0.0076699	0.0406431		0.26717	33.3525		33.3525
chr1.19	chr1	59968999	60754999	786000	0.0077154	0.0407309		0.263358	37.8866		37.8866
chrX.11	chrX	65252499	65890499	638000	0.00771734	0.0407309		0.250782	-39.6091		-39.6091
chr17.8	chr17	13302999	14342499	1039500	0.00777327	0.0409281		0.308801	30.8691		30.8691
chr12.40	chr12	109233999	110262999	1029000	0.00778619	0.0409472		0.306607	-43.4928		-43.4928
chr12.7	chr12	18323499	19309999	986500	0.00781395	0.0410442		0.28079	24.8344		24.8344
chr4.40	chr4	90795499	92024499	1229000	0.00782537	0.0410553		0.16436	-36.8245	86000	-101.523
chr11.17	chr11	57008499	58567999	1559500	0.00786759	0.0412157		0.226995	-40.6541	160000	-95.628
chr6.52	chr6	139792999	140757499	964500	0.00787973	0.0412157		0.255053	37.1809		37.1809
chr2.31	chr2	74926999	75516999	590000	0.00788645	0.0412157		0.344914	-41.1042		-41.1042
chr6.30	chr6	72430499	73152499	722000	0.00796681	0.0413713		0.295705	28.7141		28.7141
chr7.2	chr7	975499	1618999	643500	0.00798202	0.0413713		0.159285	97.53	286500	122.562
chr6.53	chr6	140862999	141383999	521000	0.00799122	0.0413713		0.173702	-47.9006	88000	-90.752
chr9.32	chr9	107831499	108793999	962500	0.00800766	0.0413713		0.165194	-36.4238		-36.4238
chr16.8	chr16	15497499	16308999	811500	0.00809449	0.0417221		0.303141	54.9877	261000	99.1211
chr2.14	chr2	39304999	39819999	515000	0.00811339	0.0417268		0.0456291	-92.1143	190000	-180.96
chr1.43	chr1	149820499	152088999	2268500	0.00813235	0.0417468		0.0905881	-60.9237	392000	-90.0345
chr6.3	chr6	8182499	8871999	689500	0.00814361	0.0417468		0.348077	32.8135		32.8135
chr16.19	chr16	53710499	54587999	877500	0.00816183	0.0417529		0.356694	-29.2069		-29.2069
chr2.52	chr2	134110999	135711999	1601000	0.00816678	0.0417529		0.245783	-25.045		-25.045
chr7.53	chr7	131976499	132838499	862000	0.00818674	0.041804		0.285962	37.1897		37.1897
chr11.5	chr11	22044499	22689999	645500	0.00822535	0.0419014		0.230827	37.6227		37.6227
chr3.42	chr3	145527499	146701499	1174000	0.0082976	0.0420401		0.146508	-28.1242		-28.1242
chr9.4	chr9	6137999	6820999	683000	0.00831834	0.0420401		0.236455	48.6018		48.6018
chr19.4	chr19	7398499	8039499	641000	0.00835246	0.0421159		0.344772	63.8195	181000	98.4548
chr8.40	chr8	122487999	123649999	1162000	0.00844476	0.0425225		0.19277	-28.4287		-28.4287
chr3.16	chr3	63426499	64249999	823500	0.00845885	0.0425225		0.211899	-31.3792		-31.3792
chr16.4	chr16	8591999	9211999	620000	0.00846204	0.0425225		0.364515	-46.2747		-46.2747
chr4.73	chr4	167626499	168432999	806500	0.0084816	0.0425722		0.184128	-39.459		-39.459
chr19.15	chr19	48277499	49116999	839500	0.00850938	0.0425907		0.229303	62.3203	281000	124.39
chr7.23	chr7	43536499	44092499	556000	0.00851002	0.0425907		0.0854299	47.3563	62500	134.67
chr21.10	chr21	33985999	35570499	1584500	0.00851635	0.0425907		0.272956	32.1188		32.1188
chr5.21	chr5	53495999	54091999	596000	0.00853644	0.0425907		0.335569	-39.4251		-39.4251
chr2.28	chr2	66452999	67182999	730000	0.00854326	0.0425907		0.172601	42.1598		42.1598
chr3.15	chr3	59788999	60292999	504000	0.00856573	0.0426544		0.339284	-30.8595		-30.8595
chr4.41	chr4	93369499	94126499	757000	0.0085762	0.0426584		0.27807	30.0016		30.0016
chr2.5	chr2	11142499	12829499	1687000	0.00859829	0.04272		0.281564	-31.1364	76500	-98.4944
chr9.20	chr9	83868499	84811499	943000	0.00868654	0.0430614	SPATA31D5P	0.162777	42.8118		42.8118
chr17.15	chr17	39275999	41062999	1787000	0.00874376	0.0432478		0.127867	73.3612	466000	120.527
chr2.33	chr2	77107999	77786999	679000	0.00876386	0.0432986		0.297495	-26.698		-26.698
chr1.64	chr1	196879999	197735999	856000	0.00879665	0.0434056		0.192756	30.7438	179000	130.994
chr4.32	chr4	71587499	72596999	1009500	0.00892032	0.0436678		0.0990579	53.1479	230000	139.324
chr2.62	chr2	158286999	158802499	515500	0.00892867	0.0436678		0.144518	-40.2575		-40.2575
chr8.41	chr8	125922999	126493999	571000	0.00893768	0.0436678		0.34851	35.7597		35.7597
chr9.11	chr9	31293999	31940499	646500	0.00897092	0.0437308		0.365043	27.0273		27.0273
chr6.61	chr6	158876499	159436999	560500	0.00898374	0.0437308		0.279213	-65.1708		-65.1708
chr19.11	chr19	39646499	40880499	1234000	0.00898599	0.0437308		0.192868	51.8065	223000	127.357
chr6.67	chr6	170088999	170696999	608000	0.00900019	0.0437308		0.226972	-70.2753		-70.2753
chr22.9	chr22	48812999	49352999	540000	0.00906164	0.0439325		0.448146	-40.2192		-40.2192
chr2.65	chr2	167818499	169315499	1497000	0.00909728	0.0440085		0.185705	-31.4638		-31.4638
chr2.43	chr2	109092499	109721499	629000	0.00910955	0.0440195		0.170111	71.3884	371500	122.235
chr4.74	chr4	173018999	173909999	891000	0.0091389	0.044113		0.249157	-29.5638		-29.5638
chr11.23	chr11	76688999	77354499	665500	0.0091514	0.0441249		0.216377	70.0962	134500	141.802
chr10.8	chr10	13851499	14505499	654000	0.00926549	0.0445289		0.313454	-37.4689		-37.4689
chr16.22	chr16	57814999	58557499	742500	0.00928629	0.0445318	USB1	0.129965	81.8057	237500	94.9287
chr17.14	chr17	38556499	39204999	648500	0.00932121	0.0445744		0.121818	-74.6323	108000	-143.501
chr5.29	chr5	75145999	75681999	536000	0.00933404	0.0445744		0.172573	70.6434	172500	189.703
chr1.41	chr1	115017999	115709499	691500	0.00936461	0.0445744		0.162688	-42.4619		-42.4619
chr3.40	chr3	143030999	143650999	620000	0.00937394	0.0445744		0.358063	41.0179		41.0179
chr5.75	chr5	175769999	177187499	1417500	0.00938477	0.0445744		0.201764	55.164	196500	115.941
chr22.4	chr22	32950499	33596999	646500	0.00941902	0.0445861		0.239751	43.0602		43.0602
chr12.37	chr12	106814999	108056999	1242000	0.00947417	0.0446553		0.219807	-22.9244		-22.9244
chr13.22	chr13	84661999	85682999	1021000	0.00950662	0.0447603		0.246326	-26.6333		-26.6333
chrX.16	chrX	76980499	77522499	542000	0.00963708	0.0452109		0.0156808	-235.975	76500	-404.333
chr14.5	chr14	37350499	38031499	681000	0.00964783	0.0452109		0.141702	55.4057	60000	176.378
chr13.36	chr13	108467499	108983499	516000	0.00964982	0.0452109		0.359496	-29.4564		-29.4564
chr2.72	chr2	190000499	190852499	852000	0.0096921	0.0452109		0.05575	81.5209	140000	126.738
chr6.38	chr6	93825499	94356499	531000	0.00969799	0.0452109		0.125234	-45.9555		-45.9555
chr1.29	chr1	83761499	84375999	614500	0.00972473	0.0452109		0.257118	34.1287		34.1287
chr4.72	chr4	165246499	166130999	884500	0.00972542	0.0452109		0.431316	24.928		24.928
chr1.22	chr1	69174499	70473499	1299000	0.00976239	0.0452756		0.23441	-33.5006		-33.5006
chr19.19	chr19	54204499	55023499	819000	0.00977015	0.0452756	MIR371A	0.307691	-50.7837		-50.7837
chr12.41	chr12	111930499	112964499	1034000	0.00983157	0.0453583		0.214699	56.8268		56.8268
chr5.17	chr5	34986499	36482499	1496000	0.00984085	0.0453583		0.218248	27.1569	69500	110.404
chr2.25	chr2	59946499	60594499	648000	0.00985395	0.0453583		0.117282	45.8619	153000	95.4067
chr7.30	chr7	56800999	57759499	958500	0.00987035	0.0453583		0.243087	29.7044		29.7044
chr3.36	chr3	135251999	136223499	971500	0.00990002	0.0454473		0.181162	-44.3133		-44.3133
chr14.15	chr14	64195499	64857499	662000	0.0100224	0.0457234		0.314953	55.4301		55.4301
chr22.8	chr22	44710499	45795999	1085500	0.0100468	0.0457438		0.286964	-36.0108	85500	-101.685
chr4.20	chr4	41585499	43124999	1539500	0.0100501	0.0457438		0.242935	24.8335		24.8335
chr18.0	chr18	2345999	2952999	607000	0.0101236	0.0459946		0.238054	43.5045		43.5045
chr22.6	chr22	39260999	40404999	1144000	0.0101506	0.0460696		0.244317	-49.7753		-49.7753
chr5.55	chr5	129064499	129754499	690000	0.0102444	0.0463999		0.355071	-24.6938		-24.6938
chr17.18	chr17	56582999	57853499	1270500	0.0102732	0.0464299		0.244391	-42.8898		-42.8898
chr20.2	chr20	4305499	4901999	596500	0.0102798	0.0464299		0.33864	-43.2292		-43.2292
chr18.15	chr18	59020499	59607999	587500	0.0103214	0.0465097		0.211062	-27.7025		-27.7025
chrX.2	chrX	13610999	14713499	1102500	0.0105684	0.0469735		0.058049	70.6503	132500	163.584
chr1.53	chr1	167441999	168582999	1141000	0.0105736	0.0469735		0.206397	42.3731		42.3731
chr3.18	chr3	69224499	71509999	2285500	0.0105953	0.0470227		0.224239	25.3124		25.3124
chr3.20	chr3	75404499	76140499	736000	0.0107973	0.0475686		0.244564	-37.5223		-37.5223
chr18.4	chr18	7895499	9014499	1119000	0.0108294	0.0475686		0.292671	-29.6544		-29.6544
chr7.57	chr7	140393499	140924499	531000	0.0108319	0.0475686		0.196797	61.5527		61.5527
chr22.3	chr22	31631999	32182999	551000	0.0108474	0.0475686		0.174227	-69.5672	244000	-104.082
chr14.2	chr14	30194999	31429499	1234500	0.010849	0.0475686		0.284731	32.8898		32.8898
chr1.34	chr1	93957499	94889499	932000	0.011016	0.0478369		0.21781	45.2162		45.2162
chr1.12	chr1	37310499	38040999	730500	0.0110433	0.0479013		0.198493	58.9679	61000	94.6483
chr10.42	chr10	116587999	117682999	1095000	0.0110975	0.0480418		0.29452	-26.0259		-26.0259
chr16.26	chr16	66181499	66772999	591500	0.0111855	0.0483281		0.179204	-76.2901	236500	-99.8481
chr19.18	chr19	53056499	53653999	597500	0.0112752	0.0485921		0.349789	-24.2793		-24.2793
chr16.7	chr16	11800499	12687499	887000	0.0113479	0.0487316		0.242389	31.5224		31.5224
chr17.6	chr17	10480499	11242499	762000	0.0114864	0.0490334		0.271652	-32.8701		-32.8701
chr8.13	chr8	49805999	50419499	613500	0.0114906	0.0490334		0.426241	-26.0068		-26.0068
chr5.9	chr5	21850499	22434499	584000	0.011509	0.0490523		0.0941764	55.3741	158000	108.586
chr21.13	chr21	39549499	40408999	859500	0.0116075	0.0491764		0.25887	43.4807		43.4807
chr20.14	chr20	47076499	47859999	783500	0.0116129	0.0491764		0.128269	-79.532	368000	-109.49
chr13.28	chr13	97971999	98577499	605500	0.011698	0.0494312		0.221305	43.233		43.233
chr7.11	chr7	20917499	21863499	946000	0.0117724	0.0496618		0.280654	26.1302		26.1302
chr7.36	chr7	80545999	81865499	1319500	0.0118137	0.0497734		0.27283	-27.0319		-27.0319
Table S2B: Statistically significant asynchronously replicated domains in FNY01 3_2

## Sheet: Table S2B
ARD Name	chr	start	stop	length	p-values	q-values	Imprinted Gene	coverage	ARD delay (minutes)	core_length	core delay (minutes)
chr19.32	chr19	19967999	23373499	3405500	1.36769e-54	5.87835e-51	ZNF738	0.370577	-87.011	287500	-77.0541
chr8.2	chr8	1008999	3885499	2876500	1.32385e-36	2.84496e-33	DLGAP2	0.431601	60.3658	911000	93.7736
chr13.48	chr13	41773999	43967499	2193500	1.46325e-18	2.09635e-15		0.26966	85.0865	1325000	105.178
chr6.171	chr6	105906499	108002499	2096000	1.5695e-14	5.62141e-12		0.262881	-76.7213	717000	-85.2979
chr10.50	chr10	30270999	33061499	2790500	1.39528e-13	4.28351e-11		0.243505	66.9415	792000	182.008
chr5.41	chr5	29244999	30246499	1001500	6.95798e-13	1.99369e-10		0.396904	-57.4357	299000	-84.2196
chr3.172	chr3	115837999	119152999	3315000	8.21956e-13	2.20798e-10		0.246908	43.9529	596000	78.1968
chr7.114	chr7	67843499	69113999	1270500	2.51727e-10	6.36425e-08		0.199921	81.3523	361000	142.415
chr3.215	chr3	146925999	148541999	1616000	2.77374e-10	6.53597e-08	ZIC1	0.210086	59.5295	404500	87.2814
chr4.18	chr4	10154499	11869999	1715500	2.88933e-10	6.53597e-08		0.304575	48.6731	107000	85.6751
chr20.62	chr20	41479499	43830499	2351000	6.44983e-10	1.38607e-07	L3MBTL1	0.218843	77.9761	656500	127.217
chr1.126	chr1	78476499	79954999	1478500	9.97634e-10	2.04182e-07		0.27866	-51.0016	246000	-93.5788
chr2.181	chr2	119424499	120606499	1182000	2.10725e-09	3.93781e-07		0.261843	78.3778	810000	87.1335
chr5.7	chr5	5537499	7484499	1947000	3.75394e-09	6.72268e-07		0.361325	-43.0864	179000	-85.063
chr4.142	chr4	87333499	89283999	1950500	5.21665e-09	8.96847e-07		0.288643	-60.5843	314500	-89.3184
chr10.31	chr10	19403499	20839499	1436000	5.68155e-09	9.39204e-07		0.392757	-38.6074	0	-38.6074
chr2.27	chr2	14471499	15839499	1368000	6.17674e-09	9.83246e-07		0.332967	-58.3285	264000	-94.7246
chr20.9	chr20	3082999	4995999	1913000	2.79819e-08	3.87956e-06		0.28829	-72.0527	708500	-96.2993
chr4.47	chr4	30726999	31789999	1063000	5.12864e-08	6.8884e-06		0.34713	44.4596	72500	77.2135
chr11.147	chr11	97550499	99473499	1923000	6.24998e-08	8.14013e-06		0.377275	-29.7596	0	-29.7596
chr7.36	chr7	19203999	20004499	800500	8.93751e-08	1.12981e-05		0.338537	46.1233	0	46.1233
chr4.262	chr4	164102499	165504999	1402500	9.63237e-08	1.18286e-05		0.221033	-54.6969	200000	-114.333
chr12.95	chr12	61172999	62408999	1236000	1.34394e-07	1.60452e-05		0.258899	53.5515	222500	104.45
chr6.137	chr6	85738999	86740499	1001500	1.49739e-07	1.73838e-05		0.305041	54.0092	0	54.0092
chr11.42	chr11	27211999	28049999	838000	1.63683e-07	1.80387e-05		0.309665	-71.4381	294000	-105.421
chr11.115	chr11	77746999	78394999	648000	1.70744e-07	1.83465e-05		0.375	89.5307	525500	97.2692
chr1.96	chr1	62153499	64257499	2104000	1.99538e-07	2.09174e-05		0.210076	56.8147	272000	85.8234
chr2.53	chr2	32757499	34458499	1701000	2.67705e-07	2.73952e-05		0.323927	52.0316	364000	82.0601
chr22.18	chr22	24965499	26184499	1219000	4.5314e-07	4.52929e-05		0.21534	75.5806	506500	99.9382
chr12.96	chr12	62466499	63967999	1501500	5.7045e-07	5.57226e-05		0.248085	-61.3951	282500	-86.8931
chr15.5	chr15	24870999	25861499	990500	6.0116e-07	5.74175e-05	NPAP1	0.197374	64.8778	161500	82.565
chr3.59	chr3	33541999	35646499	2104500	6.19569e-07	5.78893e-05		0.305773	37.9137	235500	90.7467
chr7.186	chr7	119738499	121645499	1907000	8.64252e-07	7.73866e-05		0.260094	45.6365	217500	84.2543
chr10.23	chr10	13056999	13919999	863000	8.96025e-07	7.85942e-05		0.349362	-68.1928	235000	-97.1741
chr2.358	chr2	218150499	218782499	632000	9.28746e-07	7.9835e-05		0.255536	76.5149	221500	88.8833
chr3.107	chr3	67905499	69543999	1638500	1.24884e-06	0.000105246		0.266402	-44.984	198500	-94.3703
chr9.96	chr9	93401499	95739999	2338500	1.64797e-06	0.000133641		0.158007	-60.9625	192500	-89.9942
chr8.72	chr8	53921499	55026999	1105500	1.72126e-06	0.000134664		0.240614	58.5421	199000	89.4655
chr7.178	chr7	113810499	115116999	1306500	1.72324e-06	0.000134664		0.0880207	-61.2275	151000	-81.0947
chr4.181	chr4	112800999	114359999	1559000	2.10428e-06	0.000159158		0.285759	44.8069	252500	105.153
chr1.226	chr1	173522999	176137999	2615000	2.13094e-06	0.000159158		0.226195	51.2592	222000	101.105
chr2.57	chr2	35943999	37090999	1147000	2.14778e-06	0.000159158		0.233653	48.6844	0	48.6844
chr19.80	chr19	52989499	53922499	933000	2.51508e-06	0.000180163		0.267952	-61.5905	324000	-92.8634
chr19.14	chr19	8265499	9638499	1373000	2.59765e-06	0.000183028		0.30772	62.8713	208000	86.7893
chr22.16	chr22	23503999	24314499	810500	2.86982e-06	0.000198943		0.32264	88.2894	682000	91.5132
chr19.67	chr19	44655499	45682499	1027000	3.98485e-06	0.000271855	ZNF229	0.302823	75.9683	244500	92.3933
chr13.125	chr13	94119999	95622999	1503000	4.07208e-06	0.000273466		0.171989	62.7825	295500	103.831
chr8.122	chr8	91156999	92801999	1645000	4.7698e-06	0.000315394		0.108207	-82.3223	432500	-94.0635
chr14.89	chr14	74427499	76394499	1967000	5.4586e-06	0.00035547		0.195729	-75.3238	667000	-121.847
chr1.141	chr1	87449499	88246999	797500	5.82991e-06	0.000373985		0.199999	-64.7162	361500	-114.44
chr4.167	chr4	102430999	104045999	1615000	6.11485e-06	0.000386494		0.249845	-43.6247	241000	-88.4249
chr6.66	chr6	41143499	42277999	1134500	7.17982e-06	0.00044723		0.121198	102.419	503500	187.715
chr10.59	chr10	37649999	39037499	1387500	7.78952e-06	0.000478276		0.232071	-51.3999	161500	-81.4903
chr4.7	chr4	3615499	5544999	1929500	8.01919e-06	0.000485443		0.295413	-50.7992	182000	-93.2098
chr2.147	chr2	98478999	100681999	2203000	9.05205e-06	0.000540357		0.275987	48.632	406500	82.6075
chr8.89	chr8	69622999	71663499	2040500	9.43154e-06	0.000555298		0.173241	51.6194	0	51.6194
chr3.1	chr3	60999	1415499	1354500	9.68748e-06	0.000562659		0.312292	32.9522	0	32.9522
chr1.65	chr1	39749499	42207999	2458500	1.00053e-05	0.00057337	BMP8B	0.23795	-56.2825	334000	-95.5196
chr9.119	chr9	110542499	111189499	647000	1.69698e-05	0.000959689		0.429674	-48.1187	0	-48.1187
chr14.107	chr14	87769999	88587999	818000	2.03818e-05	0.00110871		0.232273	58.2316	285000	91.1881
chr2.259	chr2	165481999	166490499	1008500	2.06368e-05	0.00110871		0.253346	-54.9383	334500	-100.476
chr4.116	chr4	74048499	74880999	832500	2.19271e-05	0.0011493		0.218617	-64.8658	181000	-81.7388
chr1.225	chr1	172286999	173159499	872500	2.26544e-05	0.00117312		0.225214	66.9767	233000	83.4316
chr1.195	chr1	153242499	154179999	937500	3.07108e-05	0.00151903		0.136	120.652	419000	137.475
chr1.246	chr1	187523999	188890499	1366500	3.07481e-05	0.00151903		0.335528	-29.5976	0	-29.5976
chr1.339	chr1	245549499	246068999	519500	3.16973e-05	0.00154812		0.189603	84.1118	293000	122.604
chr12.51	chr12	32639499	34089999	1450500	3.2455e-05	0.00156732		0.107204	60.0016	182500	88.8344
chr5.58	chr5	39525999	40855999	1330000	3.30669e-05	0.00157913		0.325563	-37.0193	0	-37.0193
chr3.101	chr3	63988999	65292999	1304000	3.59111e-05	0.00169611		0.321702	-37.3214	0	-37.3214
chr12.139	chr12	91218499	92308499	1090000	3.63577e-05	0.00169853		0.189449	-45.4957	170500	-101.92
chr7.152	chr7	93861499	94433999	572500	3.99307e-05	0.00181237	SGCE	0.229693	64.2103	141500	78.8389
chr17.99	chr17	74023999	75197999	1174000	4.00594e-05	0.00181237		0.345399	69.4213	469000	98.6979
chr4.104	chr4	66865499	67596499	731000	4.13381e-05	0.00185074		0.242134	54.3355	0	54.3355
chr8.14	chr8	10219999	11148999	929000	4.504e-05	0.00199569		0.273411	54.9538	221000	84.2393
chr2.77	chr2	50350499	51002999	652500	4.55583e-05	0.00199806		0.339462	31.9125	0	31.9125
chr3.218	chr3	150077499	150663999	586500	4.65597e-05	0.00202135		0.2208	57.5232	0	57.5232
chr11.53	chr11	33753499	35116999	1363500	4.7685e-05	0.00204111		0.340301	-45.3037	146000	-80.6709
chr8.143	chr8	105311999	106877499	1565500	4.79647e-05	0.00204111		0.224848	-39.034	0	-39.034
chr10.156	chr10	109715499	111913999	2198500	4.84894e-05	0.00204321		0.332954	29.1711	0	29.1711
chr1.48	chr1	28363999	29104499	740500	4.93889e-05	0.00206003		0.17218	109.76	356500	126.605
chr13.111	chr13	84992999	85775999	783000	4.98472e-05	0.00206003		0.400382	-31.7922	0	-31.7922
chr9.95	chr9	92162999	93304999	1142000	5.07869e-05	0.0020703		0.312609	46.154	0	46.154
chr11.169	chr11	115730999	116384499	653500	5.1125e-05	0.0020703		0.252485	-63.9791	207500	-96.6195
chr22.54	chr22	48328999	49094999	766000	6.21598e-05	0.00240478		0.298302	52.8199	198000	86.7942
chr14.114	chr14	94419499	95554499	1135000	6.25013e-05	0.00240478		0.353303	46.0963	213000	115.665
chr1.34	chr1	19317999	21417999	2100000	6.26653e-05	0.00240478		0.256904	54.6935	285000	96.3538
chr1.278	chr1	208997999	210323499	1325500	6.43993e-05	0.00244945		0.249339	43.2329	235000	101.619
chr7.189	chr7	122810499	123445999	635500	6.63235e-05	0.00250051		0.242327	-57.1905	303500	-79.8314
chr4.132	chr4	82254499	83106499	852000	6.73643e-05	0.00251767		0.311032	52.258	0	52.258
chr5.73	chr5	53701499	54616499	915000	7.38613e-05	0.00271499		0.289616	45.8743	0	45.8743
chr3.3	chr3	1959499	2773499	814000	7.48713e-05	0.00271499		0.343979	-36.9013	0	-36.9013
chr12.49	chr12	30854499	32089999	1235500	7.52653e-05	0.00271499		0.233913	-55.2605	335000	-113.767
chr2.369	chr2	224693499	225900999	1207500	7.55179e-05	0.00271499		0.334161	-44.7719	0	-44.7719
chr2.216	chr2	138299999	140131999	1832000	8.16564e-05	0.00288973		0.311135	29.2872	0	29.2872
chr9.38	chr9	25043999	25719499	675500	8.2026e-05	0.00288973		0.298296	-39.6738	0	-39.6738
chr3.178	chr3	122171999	124129499	1957500	8.67312e-05	0.00303066		0.16756	49.3035	0	49.3035
chr8.76	chr8	57718499	60308499	2590000	9.07954e-05	0.00314709		0.19112	31.6095	0	31.6095
chr19.13	chr19	7416999	8214999	798000	9.23532e-05	0.00315276		0.355262	-82.4957	309500	-96.6925
chr14.111	chr14	91518999	92716999	1198000	9.24262e-05	0.00315276		0.248747	-65.969	213500	-108.185
chr9.116	chr9	108621999	109417999	796000	9.32303e-05	0.00315515		0.241205	-51.0787	0	-51.0787
chr5.165	chr5	115198499	116097999	899500	9.58891e-05	0.00321782		0.360755	37.3225	0	37.3225
chr11.99	chr11	67456499	68591999	1135500	9.65794e-05	0.00321782		0.254953	-72.3561	608000	-93.5482
chr7.59	chr7	30390999	33003999	2613000	9.98614e-05	0.00330157		0.273823	35.0453	0	35.0453
chr8.178	chr8	126268999	126980999	712000	0.000100761	0.00330589		0.276684	-58.7532	225000	-97.1587
chr10.105	chr10	72064499	74944499	2880000	0.000105527	0.00343602		0.200173	50.6372	1135000	79.0235
chr4.272	chr4	171872999	173475999	1603000	0.000107221	0.00345624		0.215845	-35.8475	0	-35.8475
chr9.25	chr9	15636499	17253499	1617000	0.000107756	0.00345624		0.365182	-28.1943	0	-28.1943
chr11.164	chr11	111420499	113438499	2018000	0.000111609	0.00355331		0.244301	-38.9921	77500	-75.7668
chr2.189	chr2	124156999	126007499	1850500	0.000114433	0.00356786		0.253444	31.4558	0	31.4558
chr1.154	chr1	93953499	95745499	1792000	0.000116447	0.00360065		0.246093	49.246	265000	100.133
chr1.161	chr1	99709499	101959499	2250000	0.000122666	0.00373912		0.155555	-48.6722	194500	-127.265
chr6.169	chr6	104288999	105477999	1189000	0.000124763	0.00377627	LIN28B	0.325483	-37.1145	0	-37.1145
chr6.230	chr6	139542499	141502999	1960500	0.000130247	0.00391471		0.270849	39.4954	0	39.4954
chr11.63	chr11	41686999	42205999	519000	0.000131503	0.003925		0.183042	52.287	0	52.287
chr11.81	chr11	55625499	56385499	760000	0.000136203	0.00398474		0.647367	-22.1582	0	-22.1582
chr9.112	chr9	106530499	107223499	693000	0.000136424	0.00398474		0.316017	-42.8295	0	-42.8295
chr8.23	chr8	17819499	18995499	1176000	0.000136869	0.00398474		0.358843	-36.0652	0	-36.0652
chr8.112	chr8	85249999	85864499	614500	0.000137849	0.00398474		0.215621	49.5795	0	49.5795
chr8.30	chr8	23742499	25430499	1688000	0.000139658	0.00398474		0.300355	32.0415	0	32.0415
chr4.274	chr4	174005499	174513499	508000	0.000139867	0.00398474		0.312006	-59.7256	0	-59.7256
chr11.171	chr11	117882999	119839499	1956500	0.000140258	0.00398474		0.21288	-59.9213	574000	-122.254
chr4.169	chr4	105078999	105732999	654000	0.000140921	0.00398474		0.350151	33.2227	0	33.2227
chr14.117	chr14	97141499	98658999	1517500	0.000145868	0.00404402		0.306754	-31.2278	136000	-89.0735
chr11.117	chr11	78751999	79921499	1169500	0.000147785	0.00404402		0.330483	32.5613	0	32.5613
chr3.284	chr3	194210499	195795499	1585000	0.000148328	0.00404402		0.253312	-58.5173	0	-58.5173
chr18.77	chr18	50143499	51287499	1144000	0.00014874	0.00404402		0.293705	29.9834	0	29.9834
chr5.55	chr5	37533999	38605499	1071500	0.00014926	0.00404402		0.304246	-36.5781	0	-36.5781
chr1.292	chr1	215747499	216608499	861000	0.000151683	0.00407187		0.327525	41.7438	0	41.7438
chr13.118	chr13	89546999	90490499	943500	0.000153161	0.00407187		0.236883	44.1321	0	44.1321
chr7.89	chr7	47336999	47916499	579500	0.000153477	0.00407187		0.392578	-63.6285	112000	-79.4935
chr12.190	chr12	125029499	126232499	1203000	0.000156251	0.00412005		0.215294	-69.9433	263500	-106.073
chr8.199	chr8	139563499	140884999	1321500	0.000162973	0.00424519	KCNK9	0.242905	-44.5698	191500	-96.8124
chr11.181	chr11	125468499	127354499	1886000	0.000166365	0.004272		0.225874	38.1298	275000	83.4943
chr12.112	chr12	75746999	77233499	1486500	0.000166819	0.004272		0.235115	42.3467	204500	92.4835
chr11.174	chr11	120639999	121378499	738500	0.000166984	0.004272		0.195666	-64.0654	225500	-99.3679
chr3.60	chr3	35844499	36962999	1118500	0.00017007	0.00430019		0.172999	-63.9882	267000	-130.103
chr8.98	chr8	76180499	76806999	626500	0.000170087	0.00430019		0.297684	36.5273	0	36.5273
chr16.43	chr16	25839999	27208999	1369000	0.000171385	0.00430768		0.320671	33.5988	0	33.5988
chr2.96	chr2	64399999	64968499	568500	0.000174677	0.00433966		0.277923	70.6891	204000	92.684
chr15.32	chr15	39821999	41600999	1779000	0.000178485	0.00440877		0.149803	69.8034	566500	114.273
chr14.34	chr14	38574499	40003499	1429000	0.000186179	0.00457255		0.36494	-34.4458	0	-34.4458
chr5.134	chr5	96159499	96812499	653000	0.000190901	0.00466188		0.382847	-40.617	0	-40.617
chr10.128	chr10	91499999	93563499	2063500	0.000194789	0.00472797		0.220741	-35.8725	173000	-81.9658
chr3.93	chr3	57598999	59519499	1920500	0.000195807	0.00472797		0.237698	-39.088	0	-39.088
chr13.84	chr13	65112999	66094999	982000	0.000197629	0.00474531		0.202137	-45.5358	129000	-80.1673
chr5.47	chr5	33230999	33849999	619000	0.000201787	0.00476468		0.253633	44.7504	0	44.7504
chr3.179	chr3	124433499	129824999	5391500	0.000203279	0.00476468	ALDH1L1	0.180747	34.1713	880500	196.963
chr4.24	chr4	15742499	16504499	762000	0.000203633	0.00476468		0.308398	40.496	0	40.496
chr2.40	chr2	23846999	24816999	970000	0.000207466	0.00481994		0.338659	-52.3962	138000	-93.132
chr8.180	chr8	127681999	128879999	1198000	0.000210787	0.00487078		0.212854	-49.067	0	-49.067
chr11.151	chr11	101324499	102330499	1006000	0.000217141	0.00499075		0.369283	-31.1352	0	-31.1352
chr2.179	chr2	117484499	119169499	1685000	0.000218716	0.00500021		0.151038	39.7389	0	39.7389
chr11.33	chr11	18866499	20475999	1609500	0.000222834	0.00505753		0.238583	37.2967	61500	94.7788
chr6.243	chr6	148422999	149015999	593000	0.000223576	0.00505753		0.369309	-45.7744	0	-45.7744
chr18.75	chr18	46793499	48598499	1805000	0.000228556	0.00511631		0.227977	-40.363	297500	-97.6212
chr16.108	chr16	77550499	78428499	878000	0.000230787	0.00513131		0.469817	33.3635	0	33.3635
chr22.39	chr22	36890499	38703999	1813500	0.000234913	0.00515131		0.226634	73.5082	472500	135.783
chr13.97	chr13	74350999	75365499	1014500	0.000236539	0.00516063		0.346475	31.082	0	31.082
chr10.117	chr10	80639499	82704999	2065500	0.000241629	0.00524506		0.282014	47.7139	564000	89.7001
chr3.241	chr3	166588999	167715499	1126500	0.000249473	0.00535214		0.236573	40.947	209000	88.8529
chr6.264	chr6	164091499	164974499	883000	0.000252703	0.00537681		0.395809	-37.8417	0	-37.8417
chr4.198	chr4	123457499	124033999	576500	0.000280086	0.00581732		0.254985	-62.7746	121500	-79.118
chr18.90	chr18	59763499	61611999	1848500	0.000280173	0.00581732		0.24885	40.4037	272000	101.851
chr3.255	chr3	173103999	174283999	1180000	0.00028333	0.00585458		0.224999	-37.0181	98500	-82.6618
chr20.89	chr20	57570499	58348499	778000	0.000288846	0.00590245		0.197299	73.9887	537000	86.2026
chr3.277	chr3	189383499	189934499	551000	0.000289314	0.00590245		0.270417	-36.6144	0	-36.6144
chr2.90	chr2	59033999	60205999	1172000	0.00029251	0.00590245		0.265358	-37.4536	0	-37.4536
chr9.92	chr9	89437499	90526499	1089000	0.000294155	0.00590245		0.320477	49.2873	214000	96.3502
chr5.106	chr5	77977499	79566999	1589500	0.000294431	0.00590245		0.29223	-44.2583	222000	-87.7551
chr12.70	chr12	45728999	47130499	1401500	0.000297925	0.00590245		0.208347	-46.911	153500	-81.9176
chr10.130	chr10	94753999	95901499	1147500	0.000300825	0.00590386		0.380827	-34.6988	0	-34.6988
chr5.139	chr5	98869999	99471499	601500	0.00030855	0.00602794		0.382376	37.9279	0	37.9279
chr14.92	chr14	77929999	79403999	1474000	0.000310369	0.00603604		0.252713	-51.4169	270500	-102.504
chr11.34	chr11	20730499	21501999	771500	0.000315777	0.0060868		0.349318	37.5283	0	37.5283
chr8.3	chr8	4142499	4956499	814000	0.000315811	0.0060868		0.476657	-23.7274	0	-23.7274
chr21.33	chr21	37138499	37873499	735000	0.000320159	0.00614305		0.223128	62.2899	291000	90.9981
chr16.46	chr16	28156499	29234999	1078500	0.000321904	0.00614909		0.107556	-134.301	129500	-170.426
chr1.329	chr1	239308999	240666499	1357500	0.000326895	0.00621678		0.33849	26.9813	0	26.9813
chr10.58	chr10	36411499	37510499	1099000	0.000329034	0.00622991		0.2707	31.3881	0	31.3881
chr2.341	chr2	208691499	209533499	842000	0.000330557	0.00623129		0.24703	-58.998	126500	-82.0962
chr2.126	chr2	82380499	82888499	508000	0.000337733	0.00627436		0.0531476	-22.6842	0	-22.6842
chr10.4	chr10	1389999	2293499	903500	0.000338467	0.00627436		0.206972	-38.9704	65500	-83.6334
chr5.119	chr5	86961999	88049499	1087500	0.000338681	0.00627436		0.145286	-51.5873	0	-51.5873
chr1.222	chr1	170950999	171714499	763500	0.000340488	0.00628077		0.343155	-42.8299	0	-42.8299
chr19.33	chr19	23495999	24483499	987500	0.000344644	0.00633025		0.36557	32.432	0	32.432
chr4.185	chr4	116320499	116934499	614000	0.000348753	0.00636167		0.234526	38.0063	0	38.0063
chr12.9	chr12	5254999	6306999	1052000	0.000349314	0.00636167		0.293725	-42.2279	0	-42.2279
chr7.241	chr7	155922499	156882999	960500	0.000352739	0.00639693		0.36179	40.4445	0	40.4445
chr7.147	chr7	89510999	91539499	2028500	0.000360808	0.00646903		0.275819	29.9026	0	29.9026
chr6.1	chr6	152499	2123999	1971500	0.000391171	0.00691874		0.248288	37.3927	122000	81.0822
chr1.203	chr1	157996999	158663499	666500	0.000405555	0.0071237		0.28732	56.1864	191000	140.434
chr1.327	chr1	237451499	238469999	1018500	0.000406845	0.0071237		0.391752	29.831	0	29.831
chr4.120	chr4	75855999	76638499	782500	0.000408249	0.0071237		0.223641	56.5561	0	56.5561
chr1.93	chr1	60602499	61295499	693000	0.00041208	0.0071237		0.217892	-59.4397	228000	-109.206
chr19.21	chr19	13350499	13962999	612500	0.000412666	0.0071237		0.335509	-68.8556	0	-68.8556
chr18.78	chr18	52018499	52686999	668500	0.000412704	0.0071237		0.337321	50.5892	68000	75.4276
chr5.11	chr5	9337499	11375999	2038500	0.000416381	0.00712905		0.300956	-35.1011	0	-35.1011
chr2.8	chr2	3316999	3891499	574500	0.000416508	0.00712905		0.232374	69.8931	0	69.8931
chr12.179	chr12	118264999	119155499	890500	0.00041799	0.00712905		0.295339	-51.9906	84500	-92.4872
chr2.301	chr2	188799999	190068499	1268500	0.000424206	0.0071781		0.0906575	65.2846	0	65.2846
chr2.291	chr2	183223499	184172499	949000	0.000428863	0.00722845		0.350895	39.2399	124000	80.6448
chr1.204	chr1	158707499	159375499	668000	0.000456972	0.00758326		0.16916	-81.3976	107500	-80.9129
chr5.46	chr5	32326999	32943499	616500	0.000470709	0.00766329		0.163015	72.9407	214500	96.5531
chr9.48	chr9	34117499	35115499	998000	0.000488354	0.00789077		0.159819	-72.3098	0	-72.3098
chr16.110	chr16	79230499	80329999	1099500	0.0004924	0.00791201		0.373805	-24.0735	0	-24.0735
chr16.13	chr16	7757999	8975499	1217500	0.00049335	0.00791201		0.445175	26.5769	0	26.5769
chr8.16	chr8	12574999	13085499	510500	0.000498573	0.00796605		0.395689	-42.8903	0	-42.8903
chr5.247	chr5	174523999	175956499	1432500	0.00051402	0.00818244		0.244676	46.0984	302500	125.215
chr4.121	chr4	76715999	77725999	1010000	0.00051866	0.00822583		0.315346	-41.8245	0	-41.8245
chr11.2	chr11	790999	1462499	671500	0.000525739	0.00823101		0.204764	-94.5791	249500	-168.975
chr11.91	chr11	61403499	62719499	1316000	0.000530477	0.00823101		0.193008	-83.4018	614500	-157.143
chr6.36	chr6	22058499	22648499	590000	0.000535579	0.00825705		0.299998	-39.4466	0	-39.4466
chr12.102	chr12	69346499	70306499	960000	0.000535997	0.00825705		0.334895	51.3939	0	51.3939
chr18.84	chr18	55951999	56835999	884000	0.000543458	0.00834208		0.2138	62.9368	316500	113.719
chr1.237	chr1	182469999	183496999	1027000	0.000547884	0.00837448		0.259006	47.1596	0	47.1596
chr20.50	chr20	33938499	34875499	937000	0.000562079	0.00853645		0.242795	77.3983	378000	106.325
chr10.16	chr10	9279999	10008499	728500	0.000575782	0.00868319		0.302675	40.063	0	40.063
chr18.50	chr18	31619499	33524999	1905500	0.000598585	0.00893214		0.226449	-38.8191	106500	-79.9928
chr2.13	chr2	6362999	7101499	738500	0.000600603	0.00893214		0.316857	46.3533	215500	91.707
chr2.122	chr2	78745999	80332499	1586500	0.000608005	0.00895849		0.251181	-24.9475	0	-24.9475
chr6.76	chr6	46826499	48280499	1454000	0.000630078	0.00921114		0.248624	-42.6385	134000	-82.0045
chr21.2	chr21	14715499	15394999	679500	0.000637878	0.00924173		0.19058	-52.8102	0	-52.8102
chr2.71	chr2	46887999	47560999	673000	0.000638209	0.00924173		0.290489	-74.6836	361500	-104.093
chr9.34	chr9	21638499	22987499	1349000	0.000638621	0.00924173		0.167901	39.9527	0	39.9527
chr4.229	chr4	144051999	145867499	1815500	0.000641954	0.00925879		0.172955	-39.3292	0	-39.3292
chr1.174	chr1	112282499	113632499	1350000	0.000652103	0.0093737		0.168518	46.893	287000	95.4612
chr9.10	chr9	6647999	7167999	520000	0.000655077	0.00938506		0.30096	43.8279	0	43.8279
chr10.37	chr10	23590999	24408499	817500	0.000658949	0.00940918		0.43058	-28.783	0	-28.783
chr8.136	chr8	100347499	101306999	959500	0.000668506	0.00948264		0.09484	63.4024	184500	93.3308
chr9.170	chr9	138382499	139483499	1101000	0.00067095	0.00948366	C9orf116	0.27157	-82.334	401500	-127.464
chr7.110	chr7	63775999	65070999	1295000	0.000675198	0.00948366		0.361389	36.394	0	36.394
chr10.25	chr10	14753499	16094499	1341000	0.000711209	0.0099246		0.258016	-36.7337	0	-36.7337
chr11.86	chr11	59259999	59789499	529500	0.000725152	0.0100864		0.104816	41.5811	0	41.5811
chr12.192	chr12	126622999	127619999	997000	0.000739615	0.0102159		0.156468	-44.3082	0	-44.3082
chr5.197	chr5	141053999	142400499	1346500	0.000742186	0.0102159		0.303007	40.9391	0	40.9391
chr1.310	chr1	225574999	227544499	1969500	0.00074397	0.0102159		0.254379	48.5813	424500	107.067
chr6.186	chr6	114528999	115379499	850500	0.000754627	0.0102965		0.246912	39.1219	0	39.1219
chr12.92	chr12	58672999	59926999	1254000	0.000764834	0.0103307		0.234449	37.4833	0	37.4833
chr6.255	chr6	158031999	158801999	770000	0.000767459	0.0103307		0.329219	58.5427	276000	87.2501
chr11.192	chr11	132433499	134184499	1751000	0.000771167	0.0103307		0.286693	-31.6181	144000	-84.4917
chr2.379	chr2	231019499	232394999	1375500	0.000772171	0.0103307		0.28426	-40.6932	277500	-109.159
chr20.71	chr20	47820999	49485999	1665000	0.000772973	0.0103307		0.322222	50.3293	643000	87.946
chr21.19	chr21	26642999	27775999	1133000	0.000774958	0.0103307		0.295233	32.9496	0	32.9496
chr12.201	chr12	132807499	133459999	652500	0.000776536	0.0103307	FBRSL1	0.18314	-131.953	269000	-189.936
chr4.98	chr4	62221499	62876999	655500	0.000778769	0.0103307		0.2807	36.4437	0	36.4437
chr6.267	chr6	166870999	167941499	1070500	0.000782583	0.0103491		0.324614	41.3739	0	41.3739
chr16.77	chr16	57773999	59592999	1819000	0.000796232	0.0104655	USB1	0.290819	40.988	76000	77.978
chr3.6	chr3	4214499	4949999	735500	0.00081108	0.0106281		0.227055	-62.1316	217000	-97.8628
chr18.15	chr18	9747499	10686499	939000	0.000816821	0.0106385		0.293929	-36.7694	0	-36.7694
chr12.153	chr12	101600999	102957499	1356500	0.000836283	0.010834		0.268705	42.1187	180500	94.9818
chr4.174	chr4	108454499	109790499	1336000	0.000858659	0.0110165		0.231661	-37.6522	317500	-99.6455
chr15.76	chr15	68814999	70134499	1319500	0.000877716	0.0111941		0.204243	-58.3814	323500	-94.9753
chr9.76	chr9	80596999	81773999	1177000	0.000886211	0.011269		0.302888	-33.124	0	-33.124
chr10.44	chr10	27092499	28320499	1228000	0.0009034	0.0114431		0.182002	37.5815	0	37.5815
chr16.71	chr16	53084999	54090499	1005500	0.000905221	0.0114431		0.144206	-45.772	0	-45.772
chr16.49	chr16	29819999	31021499	1201500	0.000917302	0.0115237		0.141905	95.3979	338000	147.488
chr8.87	chr8	67450999	68871499	1420500	0.000920451	0.0115237		0.0957402	54.7813	0	54.7813
chr6.193	chr6	119265999	120442999	1177000	0.000922327	0.0115237		0.245539	-37.4612	0	-37.4612
chr4.215	chr4	134646499	135165999	519500	0.000926239	0.0115391		0.378246	-44.074	0	-44.074
chr6.72	chr6	44365499	44937499	572000	0.000937966	0.0116178		0.293706	47.1321	0	47.1321
chr14.97	chr14	82395999	82939499	543500	0.000969499	0.0119055		0.273227	41.1218	0	41.1218
chr18.54	chr18	35618999	36336999	718000	0.000988202	0.0120794		0.348189	34.7573	0	34.7573
chr3.220	chr3	151780999	152441499	660500	0.0010351	0.0124618		0.258893	45.0603	0	45.0603
chr6.85	chr6	52744499	54228999	1484500	0.00104049	0.0124764		0.211518	43.0933	137000	81.9253
chr2.18	chr2	8977999	9823999	846000	0.0010514	0.0124764		0.222221	-67.1153	268000	-103.775
chr7.163	chr7	103623499	104267499	644000	0.00105284	0.0124764		0.406054	34.7895	0	34.7895
chr9.4	chr9	1684499	2645499	961000	0.00106844	0.0126158		0.328303	-28.5504	0	-28.5504
chr11.148	chr11	99576499	100081999	505500	0.00108093	0.0126936		0.288821	38.0782	0	38.0782
chr12.184	chr12	121074499	121671999	597500	0.00108461	0.012702		0.201672	82.9289	291000	95.1025
chr5.113	chr5	82630999	83580999	950000	0.00111005	0.0128876		0.334209	29.3558	0	29.3558
chr9.42	chr9	28194499	29270499	1076000	0.00111205	0.0128876		0.211895	34.2726	0	34.2726
chr9.24	chr9	14846499	15564999	718500	0.00113592	0.013054		0.290882	45.1369	0	45.1369
chr8.20	chr8	15701999	16367999	666000	0.00114776	0.0131239		0.340089	29.6409	0	29.6409
chr8.168	chr8	122603999	123189499	585500	0.00114812	0.0131239		0.223739	-43.2036	0	-43.2036
chr3.151	chr3	104541999	105444999	903000	0.00116487	0.013245		0.267441	-36.1489	0	-36.1489
chr6.245	chr6	149304499	149989499	685000	0.00118607	0.0134505		0.399269	-47.9832	200500	-76.6686
chr5.133	chr5	94935499	96089999	1154500	0.00121646	0.0137063		0.180164	47.2603	229500	275.103
chr17.10	chr17	4815499	6436499	1621000	0.0012182	0.0137063		0.193399	47.3911	98500	75.1103
chr19.73	chr19	48462499	49116999	654500	0.00122336	0.0137285		0.271198	81.4885	374500	96.5777
chr18.38	chr18	25836499	26347499	511000	0.00123291	0.0137838		0.318982	-39.8879	0	-39.8879
chr17.20	chr17	12694499	13489499	795000	0.00123471	0.0137838		0.458489	30.698	0	30.698
chr17.97	chr17	72043499	73751499	1708000	0.00125607	0.0139395		0.244731	59.4196	257500	104.188
chr7.198	chr7	128556999	129259499	702500	0.00126306	0.0139395		0.230604	74.7598	324000	101.402
chr2.214	chr2	137439499	138017499	578000	0.00126622	0.0139395		0.230967	46.4002	0	46.4002
chr16.83	chr16	62815499	63479499	664000	0.00126862	0.0139395		0.296685	34.8119	0	34.8119
chr3.144	chr3	96927499	97926499	999000	0.00127135	0.0139395		0.0635626	77.836	259000	112.692
chr18.42	chr18	27719499	28232999	513500	0.00128663	0.0140711		0.405061	-31.297	0	-31.297
chr5.193	chr5	137857999	139155999	1298000	0.0013124	0.0143091		0.216101	-69.8285	415500	-115.044
chr16.111	chr16	80418999	81896999	1478000	0.00131846	0.0143091		0.41847	31.4004	0	31.4004
chr4.144	chr4	89761499	90286999	525500	0.00132204	0.0143091		0.392957	51.6758	0	51.6758
chr15.90	chr15	75898499	77221499	1323000	0.00132504	0.0143091		0.107331	-89.8314	517000	-98.0045
chr16.76	chr16	57240999	57751499	510500	0.00132981	0.0143246		0.207638	-98.4847	338500	-105.83
chr20.35	chr20	20772499	22485499	1713000	0.00133463	0.0143363		0.174255	-39.4436	349500	-116.923
chr9.165	chr9	135703999	136690499	986500	0.00133845	0.0143363		0.298022	72.8362	282000	93.7407
chr21.25	chr21	32456999	34053999	1597000	0.0013409	0.0143363		0.197558	-47.6923	0	-47.6923
chr14.24	chr14	31211999	32962499	1750500	0.00135798	0.0144471		0.227649	36.5939	0	36.5939
chr3.81	chr3	49173999	49848499	674500	0.00137019	0.0145051		0.233505	-91.4566	541000	-100.02
chr4.112	chr4	70743499	72246499	1503000	0.00141275	0.0148098		0.275116	32.1071	93000	91.8973
chr6.4	chr6	3785499	4762999	977500	0.00141669	0.0148149	FAM50B	0.228643	58.6351	0	58.6351
chr3.99	chr3	62509999	63042999	533000	0.00142259	0.0148403		0.23452	-45.4891	0	-45.4891
chr16.106	chr16	76650499	77190999	540500	0.00142602	0.0148403		0.488435	26.5554	0	26.5554
chr1.51	chr1	30027999	31806499	1778500	0.00143558	0.0148678		0.334551	36.4515	0	36.4515
chr4.34	chr4	22374999	23443999	1069000	0.00152025	0.0155203		0.215153	36.9317	0	36.9317
chr4.146	chr4	91762999	92684999	922000	0.00152614	0.0155435		0.251626	-28.9227	0	-28.9227
chr17.83	chr17	62548999	63261499	712500	0.0015464	0.0156756		0.124911	-74.9514	229500	-102.817
chr1.258	chr1	196516499	197305499	789000	0.00155069	0.015682		0.234473	40.3175	0	40.3175
chr8.79	chr8	61372499	62479999	1107500	0.00155914	0.0157305		0.358013	-37.4233	0	-37.4233
chr6.183	chr6	113223499	113817999	594500	0.00158347	0.0159385		0.249788	-39.7493	0	-39.7493
chr11.105	chr11	71059499	71772499	713000	0.00161019	0.0160944		0.065216	-136.631	192000	-153.572
chr12.15	chr12	9309999	10075999	766000	0.0016554	0.0163938		0.278719	40.3377	0	40.3377
chr19.4	chr19	2859499	3635999	776500	0.00167314	0.0164995		0.30779	-87.5419	348000	-155.522
chr12.196	chr12	129079499	129821499	742000	0.00167375	0.0164995		0.336926	37.8556	0	37.8556
chr19.20	chr19	12393999	13290499	896500	0.00168346	0.0165572		0.198549	70.5825	442000	102.39
chr12.181	chr12	119997499	120571499	574000	0.00172977	0.0168498		0.10627	-112.496	194500	-122.593
chr6.232	chr6	142131499	143662499	1531000	0.00173281	0.0168498		0.0845846	-55.5842	0	-55.5842
chr6.107	chr6	67956999	68573499	616500	0.00174843	0.0169491		0.45823	-24.6783	0	-24.6783
chr4.277	chr4	175367499	175961499	594000	0.00175091	0.0169491		0.362793	36.5085	0	36.5085
chr3.167	chr3	112781999	113463999	682000	0.00175925	0.0169916		0.260996	-52.8545	0	-52.8545
chr8.25	chr8	19696499	20871499	1175000	0.00176879	0.0170454		0.290637	35.7474	99000	78.4117
chr5.207	chr5	149730499	150324999	594500	0.00178072	0.017122		0.207736	68.039	305500	163.027
chr15.42	chr15	45642999	46215999	573000	0.00178933	0.0171664		0.203316	52.7698	0	52.7698
chr1.13	chr1	6273999	6937999	664000	0.00179441	0.0171768		0.170932	127.336	340500	139.933
chr21.14	chr21	22994499	23764499	770000	0.00181115	0.0172602		0.242206	24.7933	0	24.7933
chr15.43	chr15	46349499	47031999	682500	0.00182153	0.0173207		0.197068	-30.6781	0	-30.6781
chr7.38	chr7	20598999	21468999	870000	0.0018458	0.0174367		0.267815	43.3451	0	43.3451
chr3.145	chr3	98652999	99270499	617500	0.00184868	0.0174367		0.0550591	-100.32	320000	-135.203
chr6.120	chr6	75978499	77303499	1325000	0.00185893	0.0174829		0.119245	-48.6127	0	-48.6127
chr13.82	chr13	63245999	64084499	838500	0.00187563	0.0176015		0.367918	27.9193	0	27.9193
chr10.131	chr10	96030499	96600999	570500	0.00190153	0.0177573		0.240138	62.6651	259500	105.504
chr2.320	chr2	197792499	198652999	860500	0.00191161	0.0177785		0.124345	74.638	263000	210.01
chr5.13	chr5	12320999	14210999	1890000	0.0019238	0.01782		0.356613	-21.4859	0	-21.4859
chr7.94	chr7	50851499	51661499	810000	0.00193893	0.0178761		0.340122	-38.3913	0	-38.3913
chr1.139	chr1	85940999	86717999	777000	0.00194053	0.0178761		0.260616	-42.7014	0	-42.7014
chr3.240	chr3	165914499	166488499	574000	0.00194343	0.0178761		0.33972	-31.4199	0	-31.4199
chr7.230	chr7	148139499	149550999	1411500	0.00194872	0.0178761		0.233085	44.965	231500	118.666
chr4.205	chr4	126824999	127604499	779500	0.00195064	0.0178761		0.393199	-24.1862	0	-24.1862
chr14.48	chr14	49671499	50856999	1185500	0.00195557	0.017883		0.283002	50.0733	178500	92.908
chr14.43	chr14	45438499	46449499	1011000	0.00196312	0.017914		0.0939654	57.5868	421000	194.067
chr1.66	chr1	42582999	43296499	713500	0.00197504	0.0179846		0.180797	-53.5966	0	-53.5966
chr12.39	chr12	25644499	26273499	629000	0.00198988	0.0180433		0.185213	45.9248	0	45.9248
chr10.103	chr10	70521499	71564999	1043500	0.00202884	0.0182808		0.229515	58.9707	0	58.9707
chr18.81	chr18	53585999	54553999	968000	0.00206584	0.0185753		0.261363	-41.4832	0	-41.4832
chr6.59	chr6	36156499	36818999	662500	0.00209109	0.018615		0.193961	83.9349	77500	98.9363
chr7.62	chr7	33797999	34792999	995000	0.00209191	0.018615		0.165326	-46.6299	184000	-78.1751
chr10.93	chr10	65232999	65746499	513500	0.0021126	0.0187602		0.274586	42.0571	0	42.0571
chr17.96	chr17	71142499	71784999	642500	0.00222964	0.0195571		0.300388	51.6779	0	51.6779
chr21.21	chr21	28424999	29977999	1553000	0.00224685	0.0196511		0.261108	28.0155	0	28.0155
chr12.38	chr12	24563999	25517999	954000	0.00227393	0.0196866		0.219601	-40.6538	0	-40.6538
chr12.100	chr12	67415999	68504499	1088500	0.00227646	0.0196866		0.306843	-28.0834	0	-28.0834
chr3.36	chr3	22098999	22944499	845500	0.00231887	0.0199221		0.370194	27.8599	0	27.8599
chr2.196	chr2	129378499	129954999	576500	0.00232422	0.0199221		0.389417	-35.5683	0	-35.5683
chr4.19	chr4	12419999	13491499	1071500	0.00232687	0.0199221		0.250582	-31.0558	0	-31.0558
chr11.155	chr11	104678999	105198999	520000	0.00235508	0.0200715		0.27019	-40.4211	0	-40.4211
chr11.62	chr11	40727499	41617999	890500	0.00236054	0.0200715		0.215609	-29.406	0	-29.406
chr14.58	chr14	56075499	56808999	733500	0.00236107	0.0200715		0.366052	-37.0321	0	-37.0321
chr5.200	chr5	143932999	145752999	1820000	0.00236301	0.0200715		0.291208	31.4556	0	31.4556
chr7.208	chr7	137274499	139122499	1848000	0.00236979	0.0200895		0.241071	41.7044	218500	119.432
chr10.30	chr10	18636499	19142999	506500	0.00239441	0.0202184		0.18756	59.7484	167000	202.372
chr17.5	chr17	1405499	2951499	1546000	0.00241228	0.0202793		0.280077	-54.282	334500	-127.484
chr21.24	chr21	31655499	32329999	674500	0.00241578	0.0202793		0.077834	76.6025	271500	93.166
chr8.49	chr8	36566999	37089499	522500	0.00248894	0.020711		0.307175	43.2324	0	43.2324
chr5.192	chr5	136891999	137831999	940000	0.0024913	0.020711		0.243617	59.3799	0	59.3799
chr6.47	chr6	29513999	30692999	1179000	0.00254962	0.0211549		0.465225	25.3909	0	25.3909
chr6.116	chr6	73737499	74589999	852500	0.00257146	0.0212541		0.266274	-57.4084	69500	-76.7994
chr12.155	chr12	103393499	104035499	642000	0.00260602	0.0214469		0.180685	29.6412	0	29.6412
chr15.70	chr15	63013499	64230999	1217500	0.00263988	0.0216118		0.202463	-51.4575	126000	-80.8169
chr9.47	chr9	33169499	34075999	906500	0.002656	0.0217024		0.232762	70.2858	0	70.2858
chr10.147	chr10	104467499	106347499	1880000	0.00266427	0.0217287		0.207978	41.7949	333500	111.456
chr6.91	chr6	56409499	56984999	575500	0.00269362	0.021885		0.184186	-72.9912	0	-72.9912
chr5.125	chr5	90764999	91703499	938500	0.0027118	0.0219085		0.218433	38.4641	205000	102.292
chr8.68	chr8	51631999	52388499	756500	0.0027228	0.0219254		0.138796	-45.2908	0	-45.2908
chr3.122	chr3	77281499	78111499	830000	0.00272409	0.0219254		0.29518	-30.4336	0	-30.4336
chr10.12	chr10	5503499	6784999	1281500	0.00273584	0.0219378		0.232149	50.0124	0	50.0124
chr5.188	chr5	134273999	135655499	1381500	0.00276951	0.0220884		0.242489	38.0281	128500	76.1089
chr13.108	chr13	83068999	84252999	1184000	0.00276953	0.0220884		0.306165	25.9601	0	25.9601
chr13.150	chr13	110535999	111488999	953000	0.00277961	0.0220884		0.403462	-35.3507	0	-35.3507
chr3.117	chr3	74360499	75087999	727500	0.00279899	0.0221565		0.263916	-25.23	0	-25.23
chr8.81	chr8	63661999	64735499	1073500	0.00280436	0.0221565	NKAIN3	0.10992	48.745	0	48.745
chr7.93	chr7	50021999	50771499	749500	0.00284651	0.0224482	DDC	0.242827	37.2713	0	37.2713
chr15.16	chr15	30946499	31576499	630000	0.00289037	0.0226693		0.260316	-68.1519	190500	-102.136
chr5.86	chr5	61195999	62827499	1631500	0.0029165	0.0228265		0.218203	37.2096	0	37.2096
chr2.67	chr2	43795999	44378499	582500	0.00292714	0.0228265	ABCG8	0.327895	43.2318	0	43.2318
chr8.90	chr8	71712499	72612999	900500	0.00295815	0.0228672		0.294835	-27.5228	0	-27.5228
chr17.105	chr17	78161999	80359999	2198000	0.00298898	0.0230406		0.29868	52.7866	316500	152.678
chr1.175	chr1	113909999	115614499	1704500	0.00299131	0.0230406		0.152537	-51.4529	290500	-118.628
chr22.19	chr22	26232999	26867499	634500	0.00302072	0.0232255		0.261622	-50.084	94500	-78.0883
chr4.194	chr4	121476999	122126999	650000	0.00303015	0.0232256		0.323845	-28.79	0	-28.79
chr2.213	chr2	136349499	137364999	1015500	0.00303154	0.0232256		0.256031	-41.4615	0	-41.4615
chr17.25	chr17	16075499	17125499	1050000	0.00304264	0.0232278		0.145713	-80.0301	297000	-104.913
chr3.281	chr3	191756499	192287499	531000	0.0030544	0.0232762		0.239169	-37.613	0	-37.613
chr2.110	chr2	71872999	72988999	1116000	0.0030612	0.0232868		0.207436	45.1298	0	45.1298
chr1.335	chr1	243572999	244346499	773500	0.00312021	0.0236937		0.207497	50.6447	0	50.6447
chr9.140	chr9	123527999	124045999	518000	0.0031975	0.0241952		0.158299	-90.5192	301500	-97.9847
chr11.159	chr11	107183999	108842499	1658500	0.00323493	0.0244354		0.317455	-32.7575	0	-32.7575
chr18.27	chr18	19357999	20345499	987500	0.00325363	0.0244486		0.20405	48.8633	310500	96.5244
chr2.324	chr2	199567499	200296999	729500	0.00325374	0.0244486		0.230979	34.1077	0	34.1077
chr8.80	chr8	62744499	63604999	860500	0.00329135	0.0246198	NKAIN3	0.123183	-39.8399	111000	-130.176
chr12.18	chr12	10876499	11480499	604000	0.00332733	0.0248279		0.32947	-34.3886	0	-34.3886
chr6.77	chr6	48466499	49605999	1139500	0.0033418	0.0248496		0.326459	26.8008	0	26.8008
chr14.83	chr14	70622499	71422499	800000	0.00334862	0.0248547		0.333749	-44.3857	142500	-86.2858
chr2.361	chr2	219748999	220308499	559500	0.00348922	0.0257232		0.226987	-74.9174	255000	-134.13
chr17.42	chr17	32448999	33405499	956500	0.00349604	0.0257294		0.287505	-44.5441	0	-44.5441
chr12.83	chr12	53630499	54762499	1132000	0.0035242	0.0258547	HOXC9	0.230123	60.0798	208500	130.276
chr8.51	chr8	37417999	39966999	2549000	0.00353304	0.0258688		0.190466	37.8987	93500	91.2099
chr10.15	chr10	7699499	8779499	1080000	0.00360938	0.0263829	GATA3	0.32824	-32.5793	0	-32.5793
chr12.152	chr12	98649999	101293999	2644000	0.00363979	0.0265149		0.214447	-28.0091	0	-28.0091
chr4.92	chr4	59032499	59610499	578000	0.00365359	0.0265256		0.10986	42.0457	0	42.0457
chr6.140	chr6	88395999	89129999	734000	0.00369042	0.0267478		0.263623	-42.313	0	-42.313
chr10.180	chr10	124228999	125293999	1065000	0.00371059	0.0268063		0.161032	65.2771	337500	110.125
chr12.33	chr12	20955499	21491999	536500	0.0037634	0.027013		0.154705	-20.9135	0	-20.9135
chr15.101	chr15	83258999	84644999	1386000	0.00377101	0.027013		0.152597	-57.9361	275500	-82.9639
chr15.124	chr15	98820999	99712999	892000	0.00379267	0.0271229		0.296525	39.2835	109000	83.9562
chr17.69	chr17	52678499	53321999	643500	0.00383355	0.0272989		0.313907	-45.7902	0	-45.7902
chr1.162	chr1	102068499	102775499	707000	0.00385454	0.027338		0.3041	27.418	0	27.418
chr4.3	chr4	1833499	2491999	658500	0.0038952	0.0275124		0.0736507	-146.1	74000	-242.56
chr2.162	chr2	106825999	107353999	528000	0.0039008	0.0275124		0.168559	52.9803	0	52.9803
chr13.68	chr13	53144999	53944499	799500	0.00396511	0.0278227		0.208254	-51.0719	0	-51.0719
chr3.235	chr3	162443999	163258999	815000	0.0039738	0.0278227		0.281594	-22.5716	0	-22.5716
chr2.29	chr2	16169999	18282999	2113000	0.00398913	0.0278332		0.271888	-26.6364	0	-26.6364
chr9.20	chr9	11882999	12983499	1100500	0.00400371	0.0278368		0.334393	-24.8973	0	-24.8973
chr6.130	chr6	81601999	82777499	1175500	0.00409848	0.0283848		0.311356	-19.1098	0	-19.1098
chr3.275	chr3	187735499	188484999	749500	0.0041012	0.0283848		0.293529	30.7636	0	30.7636
chr5.131	chr5	94012499	94533499	521000	0.00418501	0.0288256		0.203453	46.2352	0	46.2352
chr17.64	chr17	45067999	46158999	1091000	0.00429039	0.0293165		0.192483	-61.6293	0	-61.6293
chr20.29	chr20	16702499	17609499	907000	0.00430612	0.02936		0.285004	32.1648	0	32.1648
chr7.134	chr7	81004999	81588999	584000	0.00432678	0.0294249		0.10017	-35.3098	0	-35.3098
chr1.247	chr1	188941999	191176499	2234500	0.00439496	0.0296557		0.0805545	36.7537	211500	128.891
chr4.9	chr4	5801499	6508499	707000	0.00440213	0.0296557		0.317539	-46.8184	0	-46.8184
chr21.35	chr21	38607499	39783999	1176500	0.00442322	0.0297512		0.207394	38.0014	0	38.0014
chr2.299	chr2	187866499	188417999	551500	0.00445211	0.0298987		0.330914	25.7303	0	25.7303
chr8.29	chr8	22991499	23676499	685000	0.00447978	0.0300376		0.240874	-54.3095	0	-54.3095
chr3.221	chr3	152705999	153634499	928500	0.00450497	0.0300699		0.338717	34.2099	0	34.2099
chr21.18	chr21	25115999	25760999	645000	0.00452768	0.0300699		0.255812	29.2515	0	29.2515
chr12.198	chr12	130946499	131975999	1029500	0.00455702	0.0301324		0.312772	39.8827	0	39.8827
chr8.28	chr8	21570499	22916999	1346500	0.00461548	0.0303417		0.229483	62.4412	0	62.4412
chr1.199	chr1	155158499	156314999	1156500	0.00462876	0.0303417		0.0773878	89.6619	410000	167.723
chr10.119	chr10	83810999	85234999	1424000	0.00463102	0.0303417		0.270365	-20.5713	0	-20.5713
chr14.127	chr14	102782999	103782999	1000000	0.00465211	0.0304335		0.2645	74.7209	463000	109.707
chr5.50	chr5	35279499	35916499	637000	0.00468505	0.0305717		0.232338	30.2607	0	30.2607
chr16.88	chr16	65405499	66189999	784500	0.00471834	0.0305874		0.17527	-46.0898	124500	-81.7246
chr1.207	chr1	161691999	162782999	1091000	0.00476703	0.0307878		0.209898	51.6872	0	51.6872
chr1.72	chr1	47979499	48594499	615000	0.00477791	0.0307878		0.207315	60.2597	232500	95.6328
chr3.219	chr3	150781499	151708999	927500	0.00479653	0.0308615		0.247438	-41.695	110000	-79.4638
chr7.51	chr7	26371999	27048999	677000	0.00482919	0.0310252		0.386263	-35.9636	151000	-88.5684
chr5.208	chr5	150431999	151622499	1190500	0.00485792	0.0311632		0.270474	-38.8256	0	-38.8256
chr1.165	chr1	103919499	104932499	1013000	0.00488369	0.0312353		0.107107	-34.1704	0	-34.1704
chr6.147	chr6	92058499	92815999	757500	0.00489097	0.0312353		0.220461	27.8649	0	27.8649
chr18.8	chr18	4251499	4926499	675000	0.0049122	0.0313244		0.338517	-29.5816	0	-29.5816
chr4.25	chr4	16572499	17925999	1353500	0.00494447	0.0314369		0.20059	-30.0152	53500	-90.8894
chr5.231	chr5	165276499	165793499	517000	0.00496932	0.0315482		0.0967099	-49.77	0	-49.77
chr10.170	chr10	118269999	120035999	1766000	0.00499046	0.0316357		0.269818	-34.7842	107000	-83.3948
chr1.212	chr1	165536999	166399999	863000	0.00502827	0.0316884		0.289686	-37.384	0	-37.384
chr5.211	chr5	152584999	153101999	517000	0.00506368	0.0318368		0.25435	-38.464	0	-38.464
chr7.101	chr7	55792999	56525999	733000	0.00506662	0.0318368		0.318553	42.3984	0	42.3984
chr17.44	chr17	34829499	35350999	521500	0.00509312	0.0319099		0.20134	102.837	398500	116.718
chr14.39	chr14	43317499	44039499	722000	0.00512225	0.0319992		0.36842	26.0554	0	26.0554
chr2.247	chr2	159353499	160002499	649000	0.00515537	0.0321593		0.312787	-46.6315	0	-46.6315
chr2.48	chr2	29517499	30584499	1067000	0.00521686	0.0324018		0.304123	-37.6053	0	-37.6053
chr9.109	chr9	104473999	105095499	621500	0.00528905	0.0326614		0.277553	-28.119	0	-28.119
chr5.219	chr5	157040999	158253999	1213000	0.00531705	0.0327262		0.345836	26.8279	59000	79.3666
chr11.30	chr11	17126499	17995999	869500	0.00531917	0.0327262		0.240942	41.2947	0	41.2947
chr8.100	chr8	77743499	78336999	593500	0.00533	0.0327262		0.280537	-34.6793	0	-34.6793
chr5.144	chr5	103283499	103853999	570500	0.00539416	0.0329013		0.238386	28.5086	0	28.5086
chr6.261	chr6	161080999	162102499	1021500	0.0053968	0.0329013		0.281937	-35.7956	156500	-96.0239
chr6.166	chr6	102119499	103347999	1228500	0.00546422	0.0331712		0.162392	-29.3656	0	-29.3656
chr12.159	chr12	105666499	106336499	670000	0.00550585	0.0333768		0.266416	34.0929	0	34.0929
chr22.34	chr22	33231499	34681499	1450000	0.00551411	0.0333798		0.351034	-25.3301	0	-25.3301
chr8.95	chr8	74210999	75081499	870500	0.00553384	0.0334147		0.270533	59.9194	149000	91.376
chr20.33	chr20	19350499	20039999	689500	0.00563744	0.0338404		0.273385	-35.293	0	-35.293
chr12.107	chr12	73081499	73754499	673000	0.00569731	0.0341045		0.415303	-28.0794	0	-28.0794
chr8.46	chr8	34209499	35587499	1378000	0.005899	0.0351162		0.289549	-23.6959	0	-23.6959
chr17.30	chr17	21161499	21910999	749500	0.00598282	0.0355168		0.151433	-80.8524	0	-80.8524
chr2.392	chr2	238690499	239401999	711500	0.00605269	0.0358326		0.300772	57.7449	132000	81.6555
chr5.226	chr5	162153499	162889999	736500	0.00609704	0.035996		0.363882	-28.7245	0	-28.7245
chr2.59	chr2	37831999	39016999	1185000	0.00613227	0.0360507	CYP1B1	0.149789	63.7815	364500	89.3995
chr11.189	chr11	130686999	131297499	610500	0.00621387	0.0361785		0.314495	31.5563	0	31.5563
chr16.31	chr16	18210499	18736499	526000	0.00621756	0.0361785		0.0304163	191.984	0	191.984
chr2.209	chr2	134394499	135075999	681500	0.00623103	0.0361905		0.150402	43.2924	0	43.2924
chr21.40	chr21	41838499	43418999	1580500	0.00629871	0.036485		0.36887	-28.2204	0	-28.2204
chr1.19	chr1	10125499	10960499	835000	0.00632321	0.0365304		0.281436	63.4535	236500	95.9401
chr17.92	chr17	68278999	69253999	975000	0.00634576	0.0365604		0.30359	24.2591	0	24.2591
chr2.221	chr2	143586999	145296999	1710000	0.00635827	0.0365787		0.206432	31.3057	68500	148.198
chr15.126	chr15	100228499	101379999	1151500	0.00636595	0.0365787		0.34303	-31.3996	0	-31.3996
chr8.110	chr8	83673499	84308999	635500	0.00643748	0.0368911		0.361133	33.7646	0	33.7646
chr3.110	chr3	70730999	71954499	1223500	0.00649125	0.037069		0.210052	36.7828	0	36.7828
chr17.89	chr17	66159499	67456999	1297500	0.00649794	0.037069		0.185741	-45.5135	0	-45.5135
chr8.38	chr8	30068499	31123499	1055000	0.00669743	0.0379233	PURG	0.118956	70.1734	0	70.1734
chr11.90	chr11	60711499	61370999	659500	0.00669809	0.0379233		0.17968	88.2936	181500	108.8
chr5.169	chr5	118791499	119951999	1160500	0.00671473	0.0379233		0.27962	-25.7196	131500	-81.2831
chr7.193	chr7	124821499	125930999	1109500	0.0067235	0.0379233		0.200991	-25.5839	0	-25.5839
chr1.62	chr1	38025999	38590999	565000	0.00679735	0.0381662		0.196458	86.7372	230000	111.49
chr15.109	chr15	89035999	89849499	813500	0.0067983	0.0381662		0.322064	-54.1061	201000	-87.3382
chr3.64	chr3	38230999	38958999	728000	0.00680904	0.0381662		0.246565	44.4064	0	44.4064
chr14.6	chr14	22515999	23408999	893000	0.00683109	0.0381662		0.234601	-26.5426	0	-26.5426
chr16.117	chr16	85853499	87230499	1377000	0.0068376	0.0381662	FOXF1	0.346405	38.9789	0	38.9789
chr8.189	chr8	133571499	134506499	935000	0.00689442	0.0383341		0.193582	40.5989	0	40.5989
chr5.14	chr5	14256499	14989999	733500	0.00691933	0.0384228		0.301294	44.6764	0	44.6764
chr1.18	chr1	9243499	9976499	733000	0.00695747	0.038436		0.192359	-79.9328	256500	-107.888
chr1.206	chr1	160180499	161540999	1360500	0.00701951	0.0386421	HSPA6	0.282616	-39.0423	193500	-155.092
chr5.96	chr5	70661999	71539499	877500	0.00705271	0.0387629		0.255839	-43.4445	0	-43.4445
chr8.19	chr8	14556499	15447499	891000	0.00730233	0.0398055		0.357462	20.7712	0	20.7712
chr3.126	chr3	81682499	82388999	706500	0.00730293	0.0398055		0.128095	50.0609	165500	92.2965
chr11.41	chr11	26042499	26819499	777000	0.00732587	0.0398565		0.328829	-22.5431	0	-22.5431
chr1.182	chr1	119385499	120270499	885000	0.00743906	0.0403701		0.212428	35.9457	0	35.9457
chr11.98	chr11	66849499	67417499	568000	0.00747758	0.0403717		0.0748222	106.91	0	106.91
chr18.34	chr18	23129999	24123999	994000	0.00748123	0.0403717		0.300804	-31.4817	0	-31.4817
chr9.16	chr9	9641499	10492499	851000	0.00750149	0.0404028		0.252055	28.1403	0	28.1403
chr2.85	chr2	54759999	55325999	566000	0.00756855	0.040662		0.298585	45.277	0	45.277
chr11.15	chr11	8825499	10531499	1706000	0.00758482	0.0406671		0.33939	-22.8002	0	-22.8002
chr4.285	chr4	180058499	180856999	798500	0.00759867	0.0406671		0.313086	-20.8271	0	-20.8271
chr5.151	chr5	107796499	108773499	977000	0.00769092	0.0410119		0.332138	28.3905	0	28.3905
chr14.72	chr14	63407999	64712999	1305000	0.00773653	0.0411021		0.361302	24.5381	0	24.5381
chr11.55	chr11	35712999	36360499	647500	0.00775735	0.0411619		0.290346	-44.9225	0	-44.9225
chr3.216	chr3	149032499	149777999	745500	0.00779781	0.0412746		0.334675	32.0492	0	32.0492
chr12.104	chr12	71111499	71759999	648500	0.0078353	0.0414008		0.317655	27.9174	0	27.9174
chr13.25	chr13	29853499	30432499	579000	0.00784091	0.0414008		0.291017	-45.5331	117000	-81.4029
chr16.120	chr16	88168499	89132999	964500	0.00785573	0.0414282		0.201658	-102.759	0	-102.759
chr1.159	chr1	98779499	99352999	573500	0.00788098	0.0414732		0.156058	-38.3311	0	-38.3311
chr5.179	chr5	126322499	126827999	505500	0.00790788	0.0415035		0.430265	40.7498	0	40.7498
chr1.265	chr1	200696999	201527999	831000	0.00792554	0.0415414		0.252706	44.3332	0	44.3332
chr16.72	chr16	54234499	55367499	1133000	0.00794667	0.0416014		0.224624	30.0676	0	30.0676
chr2.89	chr2	58309499	58941999	632500	0.00811941	0.0422997		0.331224	32.6565	0	32.6565
chr2.378	chr2	230275499	230943499	668000	0.00830038	0.0431379		0.282933	31.3697	0	31.3697
chr21.37	chr21	40068499	40828499	760000	0.00834844	0.0433353		0.398025	37.8522	0	37.8522
chr9.51	chr9	37803999	38433499	629500	0.00846102	0.0436147		0.271643	56.7666	134000	89.1054
chr18.10	chr18	5870999	6497499	626500	0.00847046	0.0436147		0.230645	28.405	0	28.405
chr12.59	chr12	40785999	41525499	739500	0.00847367	0.0436147		0.261662	30.1056	0	30.1056
chr21.45	chr21	45938999	46926499	987500	0.00848491	0.0436147		0.289619	53.273	0	53.273
chr3.80	chr3	47859999	49141499	1281500	0.00850388	0.0436147		0.149824	65.0213	484500	110.779
chr5.36	chr5	26343999	27308499	964500	0.0085071	0.0436147		0.259201	-25.855	0	-25.855
chr13.1	chr13	19321999	19955999	634000	0.00851361	0.0436147		0.167979	50.5298	0	50.5298
chr8.191	chr8	134985999	136452999	1467000	0.00856849	0.0437289	ZFAT	0.278118	30.2982	0	30.2982
chr6.258	chr6	159911999	160589499	677500	0.00857688	0.0437289		0.275275	45.132	0	45.132
chr12.197	chr12	129973499	130684499	711000	0.00858955	0.0437416		0.37412	-29.589	0	-29.589
chr1.193	chr1	152146999	152774499	627500	0.00862199	0.0438548		0.270916	38.2615	0	38.2615
chr22.44	chr22	41029999	43257999	2228000	0.0086716	0.044003		0.140933	53.3729	155000	192.308
chr1.186	chr1	146329999	147132499	802500	0.00879068	0.0445022		0.287849	-33.5014	0	-33.5014
chr20.55	chr20	36862999	37578499	715500	0.00880675	0.0445311		0.22292	-62.7295	200500	-104.686
chr16.18	chr16	11086499	12059499	973000	0.00896029	0.0450952		0.304727	-46.7149	112500	-94.1717
chr7.121	chr7	72761999	73675999	914000	0.0089878	0.045125		0.167395	92.3572	0	92.3572
chr10.78	chr10	56052999	56664999	612000	0.00899771	0.045125		0.316992	-24.3138	0	-24.3138
chr14.99	chr14	83947499	84531499	584000	0.00904103	0.0452608		0.309074	33.566	0	33.566
chr3.273	chr3	186721499	187311999	590500	0.00909578	0.0454474		0.29297	39.3249	0	39.3249
chr13.79	chr13	60928499	61849499	921000	0.0092208	0.0458692		0.343104	26.2962	0	26.2962
chr22.47	chr22	44850999	45456999	606000	0.00925993	0.0458795		0.36221	-47.6993	105500	-84.6978
chr11.128	chr11	85997999	86911999	914000	0.009375	0.0461027		0.263128	-39.7067	0	-39.7067
chr1.273	chr1	204762999	205921999	1159000	0.00939891	0.0461148		0.21484	56.5672	270000	98.628
chr1.68	chr1	44170999	44898499	727500	0.00943248	0.0461741		0.25017	-55.9498	236500	-142.929
chr2.217	chr2	140423499	141266499	843000	0.00950423	0.0464511		0.291221	-25.3735	0	-25.3735
chr5.23	chr5	19076499	19673999	597500	0.00955103	0.0465423	CDH18	0.329705	27.0138	0	27.0138
chr4.217	chr4	136345499	137284999	939500	0.00965205	0.0468751		0.102181	33.2607	0	33.2607
chr5.183	chr5	130437999	132886499	2448500	0.00973659	0.047126	CSF2	0.290994	-30.5775	0	-30.5775
chr11.109	chr11	74257499	74758499	501000	0.0097604	0.047135		0.172653	-56.2126	0	-56.2126
chr3.149	chr3	101462999	103234499	1771500	0.0098298	0.0474169		0.228337	20.8846	0	20.8846
chr6.22	chr6	15850999	16578499	727500	0.00987472	0.0474447		0.246047	-53.1971	0	-53.1971
chr12.125	chr12	82393999	83214999	821000	0.00989161	0.0474447		0.190011	30.5583	0	30.5583
chr1.220	chr1	169882499	170422499	540000	0.00989891	0.0474447		0.24722	-35.7866	0	-35.7866
chr8.103	chr8	79244499	79892499	648000	0.00990758	0.0474447		0.273147	35.9063	0	35.9063
chr4.172	chr4	106662499	107441499	779000	0.00991937	0.0474447		0.225929	-33.8909	0	-33.8909
chr14.42	chr14	44757499	45403499	646000	0.0099296	0.0474447		0.0812678	-69.6524	0	-69.6524
chr15.117	chr15	95427499	96101499	674000	0.00993491	0.0474447		0.267803	-34.3528	0	-34.3528
chr9.149	chr9	127373499	127993499	620000	0.00996359	0.0474766		0.161289	67.779	0	67.779
chr20.17	chr20	8900499	9667999	767500	0.00997254	0.0474766		0.235178	35.7065	0	35.7065
chr16.104	chr16	75236499	75847499	611000	0.0101711	0.0481419		0.260229	60.2958	66500	76.8673
chr4.157	chr4	97950499	98816999	866500	0.0102217	0.0482248		0.171378	47.9883	0	47.9883
chr19.28	chr19	17381999	18475499	1093500	0.0102447	0.0482332		0.218106	-67.677	0	-67.677
chr7.157	chr7	99949499	101286999	1337500	0.0103078	0.0484084		0.284485	-48.4315	277000	-173.311
chr6.9	chr6	7136499	7715999	579500	0.0103169	0.0484084		0.321827	-46.1041	114500	-87.3152
chr17.65	chr17	46453999	50095499	3641500	0.0103416	0.0484713	HOXB2	0.216943	-33.7964	880500	100.421
chr1.178	chr1	116526999	117030999	504000	0.0107458	0.0497154		0.0535694	120.126	0	120.126
chr9.7	chr9	4380499	4966999	586500	0.0107664	0.0497473		0.370842	28.7858	0	28.7858
chr6.18	chr6	12668499	13942999	1274500	0.0107759	0.0497473		0.170654	-50.2597	0	-50.2597
chr20.66	chr20	44701499	45802499	1101000	0.0108152	0.0498216		0.220253	48.6905	0	48.6905
chr14.112	chr14	92785499	93659999	874500	0.0108475	0.0499171		0.238993	52.4642	0	52.4642
chrX.22	chrX	19916999	25187499	5270500	5.96782e-18	5.21225e-15		0.149416	-62.7166	821500	-104.566
chrX.172	chrX	147959499	153382999	5423500	6.06358e-18	5.21225e-15		0.140407	-80.5686	1923000	-84.9178
chrX.47	chrX	45216999	49934999	4718000	4.77686e-17	3.42183e-14		0.116893	-89.6809	1323000	-111.204
chrX.82	chrX	78286499	81494999	3208500	6.3293e-17	3.88619e-14		0.266012	-47.8175	511000	-77.2246
chrX.132	chrX	117411999	120554999	3143000	7.32056e-16	3.93297e-13		0.139834	-85.7853	1202500	-116.537
chrX.39	chrX	36570499	40487499	3917000	8.60635e-16	3.96827e-13		0.133903	-83.3173	1327500	-88.6754
chrX.16	chrX	11164999	14465999	3301000	9.23283e-16	3.96827e-13		0.15465	-75.5645	779500	-94.8427
chrX.14	chrX	8286999	10861499	2574500	1.11146e-14	4.34278e-12		0.113225	-110.732	1063000	-115.903
chrX.150	chrX	131681499	137326499	5645000	9.05712e-14	2.99442e-11		0.149158	-58.1661	1224000	-138.569
chrX.147	chrX	127893999	130502499	2608500	1.68078e-09	3.28363e-07		0.141077	-62.2294	303000	-105.36
chrX.68	chrX	66678499	68601999	1923500	2.02219e-08	2.99702e-06		0.127891	-78.8331	381000	-133.39
chrX.18	chrX	14798499	18504499	3706000	2.60463e-08	3.73157e-06		0.0870208	-72.5241	440500	-93.5933
chrX.113	chrX	99878999	101426999	1548000	1.53696e-07	1.73838e-05		0.256782	-61.7848	647500	-139.249
chrX.114	chrX	101746499	103643999	1897500	2.40223e-06	0.000174996		0.0808954	-88.9136	713500	-114.23
chrX.74	chrX	72200499	74214999	2014500	1.75102e-05	0.000976124		0.0791755	-83.297	418000	-104.814
chrX.142	chrX	124304499	124919499	615000	1.77147e-05	0.000976124		0.161787	-69.9464	151500	-78.3348
chrX.118	chrX	105915999	107463499	1547500	2.68544e-05	0.00137405		0.0914372	-79.0187	538000	-89.9866
chrX.120	chrX	108676499	111410999	2734500	0.000112492	0.00355508		0.0533915	-71.2004	868000	-235.574
chrX.28	chrX	29224499	30923499	1699000	0.00014604	0.00404402		0.169217	-36.7781	0	-36.7781
chrX.76	chrX	75067999	75600999	533000	0.000201175	0.00476468		0.348028	-53.9553	0	-53.9553
chrX.66	chrX	64703999	66069499	1365500	0.000203979	0.00476468		0.16038	-43.9126	50500	-94.4382
chrX.159	chrX	140672999	141574999	902000	0.000231613	0.00513131		0.255542	-35.2738	0	-35.2738
chrX.88	chrX	84315499	86141999	1826500	0.000469766	0.00766329		0.172734	-33.3249	0	-33.3249
chrX.64	chrX	63120499	64287499	1167000	0.00057464	0.00868319		0.0239923	-130.73	232500	-132.268
chrX.56	chrX	54037999	54746999	709000	0.000580193	0.00871913		0.0818039	-134.891	208500	-141.656
chrX.124	chrX	112706999	113461999	755000	0.000673571	0.00948366		0.25629	-40.6405	0	-40.6405
chrX.30	chrX	31331999	31850499	518500	0.000870827	0.0111393		0.323045	-38.4805	0	-38.4805
chrX.41	chrX	40756499	42301999	1545500	0.00110463	0.0128876		0.140083	-45.9284	0	-45.9284
chrX.171	chrX	147254499	147893499	639000	0.00121321	0.0137063		0.216743	38.8226	0	38.8226
chrX.70	chrX	69260499	70862499	1602000	0.00140636	0.0147788		0.105493	-61.396	281500	-86.8471
chrX.129	chrX	114834499	116113999	1279500	0.00144308	0.0149096		0.081281	56.3985	91000	76.8964
chrX.25	chrX	26097999	26797999	700000	0.00200701	0.0181603		0.174284	48.3306	0	48.3306
chrX.84	chrX	81811499	83246999	1435500	0.00255696	0.021175		0.051201	-60.4061	0	-60.4061
chrX.157	chrX	139696999	140290999	594000	0.00423388	0.029069		0.138887	-60.1474	194500	-89.7979
chrX.78	chrX	76101999	76848499	746500	0.00681372	0.0381662		0.162758	-47.6899	0	-47.6899
chrX.117	chrX	105209499	105882499	673000	0.0095768	0.0465623		0.0282303	84.4994	0	84.4994
chrX.26	chrX	27054499	27937499	883000	0.00998577	0.0474766		0.318798	26.384	0	26.384
Table S2B: Statistically significant asynchronously replicated domains in FNY01 3_3

## Sheet: Table S2C
ARD Name	chr	start	stop	length	p-values	q-values	Imprinted Gene	coverage	ARD delay (minutes)	core_length	core delay (minutes)
chr19.32	chr19	20459999	23376499	2916500	1.50469e-90	6.1948e-87	ZNF738	0.412995	-81.4784	0	-81.4784
chr8.2	chr8	521499	4074499	3553000	1.47876e-65	3.04402e-62	DLGAP2	0.602167	56.8222	130500	93.3181
chr6.146	chr6	105671999	108142499	2470500	1.50119e-23	2.06013e-20	LIN28B	0.322404	-62.7639	618500	-138.451
chr4.98	chr4	76715999	77697999	982000	2.33283e-21	2.40107e-18		0.398675	-87.6738	423500	-101.988
chr1.117	chr1	77903999	79905999	2002000	1.33038e-18	1.09543e-15		0.241508	-54.2648	424000	-95.5915
chrX.96	chrX	78335999	81399499	3063500	8.61579e-16	5.91187e-13		0.273706	-33.8994	82000	-81.5428
chr2.347	chr2	235538999	237715999	2177000	1.41698e-15	8.33384e-13		0.421452	-50.7128	630500	-87.5259
chr5.44	chr5	29264999	30495499	1230500	1.27114e-14	6.5416e-12		0.36286	-41.9094	0	-41.9094
chr20.55	chr20	41484499	43895499	2411000	3.94995e-13	1.80688e-10	L3MBTL1	0.320821	64.163	586000	112.63
chr13.44	chr13	41912999	44182499	2269500	1.03549e-12	4.2631e-10		0.384666	45.2176	0	45.2176
chr11.109	chr11	77750999	78434999	684000	2.35978e-12	8.832e-10		0.353069	84.5708	420000	95.9215
chrX.148	chrX	118639999	120729499	2089500	4.25531e-12	1.45992e-09		0.130653	-61.0036	255500	-84.2689
chrX.10	chrX	8920499	10934499	2014000	6.26528e-11	1.98417e-08		0.1929	-71.9959	455500	-90.8744
chr13.124	chr13	102010499	102725999	715500	1.72368e-10	5.06886e-08		0.331235	-72.6181	252500	-102.371
chr6.220	chr6	154150999	155569499	1418500	2.77024e-10	7.60337e-08		0.400775	-57.0907	0	-57.0907
chr10.175	chr10	121626499	125284499	3658000	5.70026e-10	1.46675e-07	INPP5F	0.408966	30.8503	191500	85.6707
chr2.46	chr2	32318499	33805499	1487000	6.0859e-10	1.47386e-07		0.339946	54.2437	248000	92.1281
chr13.85	chr13	73163499	75396499	2233000	7.49849e-10	1.71507e-07		0.447156	30.1032	0	30.1032
chr1.92	chr1	63438499	65155999	1717500	1.26917e-09	2.75008e-07		0.230567	42.6883	230000	91.4875
chrX.13	chrX	12139999	14444499	2304500	1.8579e-09	3.82448e-07		0.242351	-47.5616	105500	-98.9774
chr9.39	chr9	27404999	29193499	1788500	3.68362e-09	6.89339e-07		0.387475	33.4607	0	33.4607
chr7.24	chr7	19434499	19988999	554500	4.87983e-09	8.7349e-07		0.422902	47.4918	0	47.4918
chr6.118	chr6	84955999	86753499	1797500	7.47128e-09	1.28164e-06	MRAP2	0.372739	40.1687	0	40.1687
chr3.50	chr3	33991999	35570999	1579000	8.7375e-09	1.43889e-06		0.333122	33.5086	0	33.5086
chrX.171	chrX	134098499	137306499	3208000	1.21075e-08	1.91718e-06		0.198877	-44.9284	857500	-120.672
chr20.7	chr20	3119499	4910999	1791500	1.39789e-08	2.13152e-06		0.416689	-50.9209	224000	-93.9594
chr10.111	chr10	81208999	82899999	1691000	1.62091e-08	2.38331e-06		0.278533	43.8864	0	43.8864
chr6.60	chr6	41307999	42277999	970000	1.8667e-08	2.65007e-06		0.296906	81.7784	419500	138.17
chr10.45	chr10	30380999	33036999	2656000	2.09575e-08	2.80225e-06		0.24021	36.7025	159500	101.539
chr7.166	chr7	119780999	121973999	2193000	2.11003e-08	2.80225e-06		0.302326	36.4553	0	36.4553
chr8.150	chr8	105807499	106824999	1017500	2.38525e-08	3.06877e-06		0.321375	-43.9322	0	-43.9322
chr10.55	chr10	37503499	39074499	1571000	2.66831e-08	3.32106e-06		0.218332	-43.8531	0	-43.8531
chr2.141	chr2	98727499	99959999	1232500	2.74268e-08	3.32106e-06		0.383366	62.3268	319000	89.5953
chr5.215	chr5	150340999	152212999	1872000	3.27132e-08	3.84801e-06		0.335737	-31.856	0	-31.856
chr6.46	chr6	32893499	34120499	1227000	3.6176e-08	4.13713e-06		0.482884	47.9366	0	47.9366
chrX.45	chrX	37171499	40105999	2934500	4.89617e-08	5.44798e-06		0.202419	-45.7034	0	-45.7034
chrX.56	chrX	46539999	47979999	1440000	5.35167e-08	5.7538e-06		0.157985	-63.8024	275000	-98.6953
chr8.206	chr8	139563499	140447999	884500	5.55296e-08	5.7538e-06		0.28321	-56.3968	0	-56.3968
chr14.79	chr14	70594499	71851999	1257500	5.81557e-08	5.83969e-06		0.343936	-43.2897	0	-43.2897
chr8.124	chr8	90380499	92747999	2367500	6.08052e-08	5.96036e-06		0.21077	-42.7747	612000	-90.1782
chr11.73	chr11	55605499	56401499	796000	9.01763e-08	8.63386e-06		0.63819	-22.5058	0	-22.5058
chr20.87	chr20	60511499	62308499	1797000	1.01673e-07	9.51339e-06	MRGBP	0.368948	-78.1148	720000	-91.3246
chr1.305	chr1	233687999	236949999	3262000	1.47753e-07	1.35178e-05		0.282189	-33.4758	0	-33.4758
chrX.189	chrX	148055999	150068499	2012500	1.9541e-07	1.74892e-05		0.133664	-52.2826	328000	-86.837
chr17.44	chr17	31845999	32618999	773000	2.02905e-07	1.77736e-05		0.419792	52.1164	196500	94.3047
chr7.37	chr7	26761999	27341499	579500	3.12277e-07	2.62376e-05	HOXA2	0.433993	-54.115	151000	-86.9518
chr9.4	chr9	1727499	4167999	2440500	3.28389e-07	2.65094e-05	GLIS3	0.39746	-24.4714	0	-24.4714
chr8.70	chr8	54025999	55626499	1600500	3.5473e-07	2.8085e-05		0.309278	41.4347	298000	83.0398
chr12.100	chr12	62456499	63908499	1452000	3.92986e-07	3.05269e-05		0.419421	-40.914	0	-40.914
chr10.158	chr10	110229999	111890999	1661000	5.06069e-07	3.74858e-05		0.438591	29.2704	0	29.2704
chr4.89	chr4	69281999	70141499	859500	5.09887e-07	3.74858e-05		0.408958	36.4879	0	36.4879
chr12.116	chr12	75847999	77261999	1414000	6.42769e-07	4.6426e-05		0.352545	47.1681	236000	88.768
chr11.38	chr11	26841999	28049999	1208000	6.63318e-07	4.70841e-05		0.31788	-54.823	254000	-102.438
chr1.234	chr1	187803999	188996499	1192500	6.88954e-07	4.74217e-05		0.435219	-29.9601	0	-29.9601
chr2.2	chr2	597999	2280999	1683000	6.91111e-07	4.74217e-05		0.480986	34.2917	0	34.2917
chr21.36	chr21	42268999	42955499	686500	7.44311e-07	5.02349e-05		0.456664	-44.4557	0	-44.4557
chr16.13	chr16	7814999	8499999	685000	8.7443e-07	5.8065e-05		0.510219	30.7351	0	30.7351
chr5.192	chr5	135190499	135946999	756500	1.02743e-06	6.60924e-05		0.21216	57.3801	0	57.3801
chr6.41	chr6	29473999	30008999	535000	1.11605e-06	7.06891e-05		0.795325	38.7881	0	38.7881
chr13.106	chr13	88925499	90447999	1522500	1.26011e-06	7.86044e-05		0.288342	27.879	0	27.879
chr4.143	chr4	112948999	114359999	1411000	1.56559e-06	9.47874e-05		0.280298	35.2505	0	35.2505
chr11.170	chr11	118602499	119823499	1221000	1.93109e-06	0.000115222		0.265765	-67.6481	378000	-107.268
chr6.234	chr6	163909999	164910999	1001000	1.97206e-06	0.000115985		0.44855	-43.3409	0	-43.3409
chr12.99	chr12	60669499	62395499	1726000	2.03126e-06	0.00011625		0.38876	27.85	0	27.85
chr16.116	chr16	80391999	81218499	826500	2.03303e-06	0.00011625		0.464004	39.5458	0	39.5458
chr3.264	chr3	191658999	192777999	1119000	2.07067e-06	0.00011678		0.388739	-29.6526	0	-29.6526
chr11.31	chr11	20763999	21597999	834000	2.10165e-06	0.000116926		0.441246	40.4305	0	40.4305
chr4.15	chr4	10071999	11208499	1136500	2.16911e-06	0.000117503		0.335239	34.8775	0	34.8775
chr4.154	chr4	121536499	122166499	630000	2.44744e-06	0.000130859		0.35476	-35.6034	0	-35.6034
chr7.76	chr7	50879999	51685499	805500	2.58323e-06	0.000134624		0.41589	-44.1581	0	-44.1581
chr1.214	chr1	170958999	172221999	1263000	2.59421e-06	0.000134624		0.454869	-36.3295	0	-36.3295
chr13.101	chr13	84932499	85771499	839000	2.61597e-06	0.000134624		0.446959	-29.81	0	-29.81
chr10.29	chr10	19368999	20631999	1263000	2.80132e-06	0.000142383		0.4038	-24.8209	0	-24.8209
chr13.22	chr13	29153499	29963499	810000	2.86087e-06	0.000143636		0.4	43.1209	0	43.1209
chr2.247	chr2	169926499	171245499	1319000	3.14529e-06	0.000156014		0.393858	-41.172	0	-41.172
chr20.82	chr20	57412999	58420499	1007500	3.37069e-06	0.000165204	GNAS	0.328535	59.7292	224500	93.5197
chr9.99	chr9	96514499	97187499	673000	3.43081e-06	0.00016563		0.427933	53.9438	0	53.9438
chr9.110	chr9	104038499	105445999	1407500	3.45985e-06	0.00016563		0.381882	30.4545	0	30.4545
chr6.110	chr6	79768999	80691499	922500	3.91975e-06	0.00018549		0.402167	43.2683	0	43.2683
chr7.74	chr7	48684499	49653999	969500	4.02986e-06	0.000188533		0.411036	30.9977	0	30.9977
chrX.25	chrX	23596999	25971999	2375000	4.18068e-06	0.000193392		0.236	-33.8503	0	-33.8503
chr16.113	chr16	77578499	78440499	862000	4.25124e-06	0.000194471		0.61949	33.6163	0	33.6163
chr7.118	chr7	89813499	90929999	1116500	4.64316e-06	0.000207781		0.403492	34.9414	0	34.9414
chr10.24	chr10	14818499	16067999	1249500	4.83708e-06	0.000212256		0.257702	-38.47	0	-38.47
chr16.85	chr16	57780499	59369999	1589500	4.84627e-06	0.000212256	USB1	0.37905	44.6082	0	44.6082
chr11.158	chr11	111397999	113434999	2037000	4.93633e-06	0.000213925		0.270004	-37.271	184500	-89.7156
chr5.49	chr5	32267999	33791999	1524000	5.04921e-06	0.000216538		0.239173	32.0189	77500	84.3273
chr10.56	chr10	42731499	43649999	918500	5.22275e-06	0.000221671		0.326074	-41.1115	0	-41.1115
chr7.219	chr7	155867999	156890499	1022500	5.34504e-06	0.000224546		0.454767	39.6123	0	39.6123
chr6.105	chr6	73716999	74874499	1157500	5.55805e-06	0.000231136		0.400431	-43.7768	0	-43.7768
chr7.91	chr7	68401999	69926499	1524500	6.14379e-06	0.000250436		0.181371	44.573	279000	103.491
chr20.46	chr20	33952499	35660499	1708000	6.22346e-06	0.000251196		0.254683	65.4286	218500	81.7871
chr12.113	chr12	72921499	73605499	684000	6.48598e-06	0.00025925		0.513158	-32.3979	0	-32.3979
chr15.62	chr15	62032999	62739499	706500	7.86118e-06	0.000308233		0.25336	-46.6945	0	-46.6945
chr7.124	chr7	93821499	94667499	846000	8.18638e-06	0.000317956	SGCE	0.276595	44.2476	0	44.2476
chr4.112	chr4	87431499	89348499	1917000	8.69084e-06	0.000334394		0.437923	-33.9561	0	-33.9561
chrX.125	chrX	99525999	100695999	1170000	8.81929e-06	0.000334498		0.176068	-52.4209	296500	-122.104
chr14.32	chr14	38638999	39818999	1180000	8.85603e-06	0.000334498		0.472457	-35.6258	0	-35.6258
chr8.86	chr8	63653499	66052499	2399000	9.13894e-06	0.000341874	NKAIN3	0.334514	26.6846	0	26.6846
chr1.14	chr1	8476999	9247499	770500	9.21741e-06	0.000341874		0.296561	57.0172	288500	99.9666
chrX.163	chrX	128628499	130489999	1861500	9.4017e-06	0.000345596		0.146655	-53.4846	292000	-110.868
chr2.22	chr2	15032999	15938999	906000	9.54207e-06	0.000347652		0.435429	-35.949	0	-35.949
chr6.214	chr6	148668499	149980499	1312000	9.89242e-06	0.000357255		0.470655	-39.3432	0	-39.3432
chr10.129	chr10	91866499	92685999	819500	1.00568e-05	0.000360035		0.286149	-39.846	0	-39.846
chr3.162	chr3	121872499	124126499	2254000	1.0242e-05	0.000363501		0.338953	36.2556	0	36.2556
chr3.2	chr3	3020499	3574499	554000	1.04868e-05	0.000369008		0.545125	25.2302	0	25.2302
chr12.190	chr12	126503999	127149499	645500	1.05954e-05	0.000369671		0.336948	-33.6873	0	-33.6873
chr7.23	chr7	16200499	18434999	2234500	1.09416e-05	0.000372286		0.406802	24.742	0	24.742
chr11.142	chr11	101342999	102401999	1059000	1.16105e-05	0.00038862		0.360717	-32.5484	0	-32.5484
chr18.82	chr18	50188499	50919999	731500	1.2033e-05	0.00039632		0.406014	27.1149	0	27.1149
chr4.96	chr4	73987999	75834499	1846500	1.28871e-05	0.00042108		0.272948	-32.0674	0	-32.0674
chr3.155	chr3	114475499	116264999	1789500	1.38923e-05	0.000450351		0.285554	28.0073	0	28.0073
chr11.140	chr11	97550499	98369499	819000	1.40034e-05	0.000450407		0.392551	-32.1455	0	-32.1455
chr13.86	chr13	75453999	76297999	844000	1.49973e-05	0.000478634		0.356041	-44.6585	173500	-96.0302
chr5.9	chr5	5599499	6532499	933000	1.5859e-05	0.000502242		0.458734	-30.0917	0	-30.0917
chr4.43	chr4	30771999	31767999	996000	1.60578e-05	0.000504656		0.344879	26.9299	0	26.9299
chr19.69	chr19	48356499	49116999	760500	1.68132e-05	0.000524394		0.362919	75.3357	342500	101.189
chr9.118	chr9	110578499	111214999	636500	1.72164e-05	0.000532933		0.462685	-40.6202	0	-40.6202
chr4.132	chr4	105030999	105704999	674000	1.7631e-05	0.000541694		0.396883	33.9438	0	33.9438
chr1.136	chr1	93953499	95890499	1937000	1.91934e-05	0.000579181		0.250903	35.3869	0	35.3869
chr13.14	chr13	24597999	25122999	525000	1.94139e-05	0.000579181		0.557141	-42.3589	0	-42.3589
chrX.73	chrX	64794499	65980999	1186500	2.03017e-05	0.00060131		0.165191	-38.2849	0	-38.2849
chr10.26	chr10	17130499	17777999	647500	2.08706e-05	0.000613745		0.445558	39.649	0	39.649
chr4.150	chr4	117977999	119246999	1269000	2.11961e-05	0.000618895		0.15524	-36.5223	0	-36.5223
chr7.171	chr7	125246999	125927499	680500	2.15783e-05	0.0006235		0.444526	-35.0614	0	-35.0614
chr1.39	chr1	27907999	28905999	998000	2.16567e-05	0.0006235		0.184368	77.8317	279000	113.619
chr3.252	chr3	182340499	184477999	2137500	2.26638e-05	0.000643495		0.370058	40.5565	0	40.5565
chr2.125	chr2	82907999	83844999	937000	2.34793e-05	0.000662084		0.205975	33.4943	0	33.4943
chr16.81	chr16	55480999	56072499	591500	2.51848e-05	0.000703626		0.354184	-33.1566	0	-33.1566
chr1.126	chr1	85965499	87034499	1069000	2.52943e-05	0.000703626		0.250233	-34.5565	0	-34.5565
chr2.168	chr2	119479499	120877999	1398500	2.60513e-05	0.00071982		0.210583	43.2799	0	43.2799
chrX.146	chrX	116909999	118373999	1464000	2.67859e-05	0.000724875		0.122267	-46.6414	74000	-110.201
chr1.307	chr1	239887499	240690999	803500	2.68419e-05	0.000724875		0.376477	24.2223	0	24.2223
chr3.156	chr3	116778499	118398999	1620500	2.6922e-05	0.000724875		0.323356	25.7809	100000	135.566
chr20.17	chr20	10239999	11344499	1104500	2.69385e-05	0.000724875		0.462652	26.5805	0	26.5805
chr7.20	chr7	12927999	13874499	946500	2.73903e-05	0.000728015		0.513999	26.9654	0	26.9654
chr5.240	chr5	167598499	169143999	1545500	2.88021e-05	0.000760118		0.221934	39.4328	0	39.4328
chr10.115	chr10	85924499	86682499	758000	2.90771e-05	0.000762486		0.165566	-45.0686	0	-45.0686
chr12.198	chr12	130983999	131914499	930500	2.99036e-05	0.000779198		0.439549	43.9027	0	43.9027
chr1.215	chr1	172280499	173219499	939000	3.03982e-05	0.000787103		0.273162	45.203	0	45.203
chr19.36	chr19	27741499	29062499	1321000	3.0752e-05	0.000791287		0.200226	32.1674	60000	85.5356
chr8.108	chr8	80419499	81380499	961000	3.16355e-05	0.000803972		0.337668	-45.1136	0	-45.1136
chr14.129	chr14	102768999	103757999	989000	3.34836e-05	0.000840562		0.309908	73.056	462500	110.577
chr12.156	chr12	101522499	103001499	1479000	3.5899e-05	0.000895735		0.321162	35.7035	0	35.7035
chr7.158	chr7	114507999	115128499	620500	3.68444e-05	0.000912079		0.232069	-43.3638	0	-43.3638
chr5.160	chr5	111293999	112282499	988500	3.70402e-05	0.000912079		0.365199	-37.7866	54000	-79.8556
chr5.138	chr5	96830499	97339999	509500	3.72187e-05	0.000912079		0.415111	25.8388	0	25.8388
chr12.179	chr12	118697499	120565499	1868000	4.00783e-05	0.000976345		0.366166	-34.9089	0	-34.9089
chr14.119	chr14	98038499	98598999	560500	4.11852e-05	0.000997408		0.310435	-33.6776	0	-33.6776
chr21.34	chr21	41000499	41728999	728500	4.1723e-05	0.00100452		0.498284	27.6707	0	27.6707
chr4.105	chr4	82268999	83078499	809500	4.27895e-05	0.00102421		0.379245	37.8593	0	37.8593
chr8.50	chr8	39001499	40059999	1058500	4.38111e-05	0.0010426		0.304203	40.0046	0	40.0046
chr1.61	chr1	40630999	42224499	1593500	4.51598e-05	0.00106852		0.278945	-34.3474	118000	-89.9514
chr10.134	chr10	95994499	96545999	551500	4.61718e-05	0.00108622		0.258384	61.7593	210000	95.7805
chr9.87	chr9	89293499	90191499	898000	4.74471e-05	0.00110989		0.422049	40.1933	110000	94.556
chr4.136	chr4	107699499	109062999	1363500	5.22169e-05	0.00119432		0.211587	-31.8364	183500	-93.5722
chr12.57	chr12	30830999	31488499	657500	5.34083e-05	0.00121274		0.35209	-43.1046	0	-43.1046
chr1.150	chr1	105020999	105526999	506000	5.36116e-05	0.00121274		0.299405	34.5733	0	34.5733
chr5.135	chr5	92617499	93987999	1370500	5.869e-05	0.00131319		0.102517	-43.2184	0	-43.2184
chr8.197	chr8	133576999	134562499	985500	5.97647e-05	0.00133001		0.275494	39.3597	0	39.3597
chr12.188	chr12	124849999	126023499	1173500	6.08004e-05	0.00134085		0.38432	-44.6548	68000	-81.8306
chr7.5	chr7	2444499	3205999	761500	6.09035e-05	0.00134085		0.433354	39.9101	0	39.9101
chrX.192	chrX	152659499	153318999	659500	6.41566e-05	0.00138204		0.139498	-126.358	506500	-147.419
chr5.57	chr5	37365499	38552499	1187000	6.52857e-05	0.00138204		0.318449	-28.7532	0	-28.7532
chr5.62	chr5	40080499	40778999	698500	6.54735e-05	0.00138204		0.264136	-35.7578	0	-35.7578
chr8.102	chr8	76170999	76671499	500500	6.54902e-05	0.00138204		0.436561	42.3114	0	42.3114
chr8.130	chr8	95084499	96172499	1088000	6.56994e-05	0.00138204		0.323069	57.7043	242500	113.221
chr17.111	chr17	71987499	73166999	1179500	6.57694e-05	0.00138204		0.417125	56.0251	0	56.0251
chr4.213	chr4	164167999	164972999	805000	6.57956e-05	0.00138204		0.388198	-35.2455	0	-35.2455
chr6.73	chr6	50430499	51256999	826500	6.95756e-05	0.00145402		0.388989	35.4457	0	35.4457
chr15.4	chr15	24877499	25864499	987000	7.2106e-05	0.0014993	NPAP1	0.198074	37.7665	0	37.7665
chr9.158	chr9	132713499	133600999	887500	7.6512e-05	0.0015751		0.158872	98.8014	208500	156.239
chr18.26	chr18	19292499	19876999	584500	7.71171e-05	0.00157956		0.376388	61.0524	141000	87.5662
chr2.23	chr2	16705999	18301999	1596000	7.92842e-05	0.00161591		0.279448	-26.5547	0	-26.5547
chr8.153	chr8	107710999	108512499	801500	8.17603e-05	0.00165816		0.353087	28.5293	0	28.5293
chr15.23	chr15	38966499	39799499	833000	8.42738e-05	0.00169764		0.413564	-35.5188	0	-35.5188
chr19.77	chr19	53038499	53783999	745500	8.49437e-05	0.00169764		0.442655	-41.9362	0	-41.9362
chr19.4	chr19	2300999	4326499	2025500	8.65271e-05	0.00170068		0.386324	-52.003	223000	-101.964
chr13.76	chr13	65160499	66111999	951500	8.89504e-05	0.0017274		0.245926	-37.4429	0	-37.4429
chr14.102	chr14	87794999	88496499	701500	9.08705e-05	0.00174178		0.208837	40.7329	0	40.7329
chr12.107	chr12	69292999	70246499	953500	9.29439e-05	0.00177144		0.44625	37.994	0	37.994
chrX.169	chrX	133102499	133827999	725500	9.4734e-05	0.00177683		0.0709841	-113.27	264500	-136.064
chr5.202	chr5	141726499	142436499	710000	9.82917e-05	0.00182282		0.341549	40.3001	0	40.3001
chr6.71	chr6	48780999	49880499	1099500	9.99273e-05	0.00184485		0.349249	31.0433	0	31.0433
chr17.20	chr17	8807999	9623999	816000	0.000105414	0.00192884		0.360293	54.0647	151500	87.1498
chr20.54	chr20	40809499	41378999	569500	0.000108496	0.00196896		0.478488	-32.3417	0	-32.3417
chr3.34	chr3	23777499	24922499	1145000	0.000109451	0.00196896		0.352401	-30.4537	0	-30.4537
chr2.197	chr2	138712999	139394999	682000	0.000109519	0.00196896		0.350438	40.0664	0	40.0664
chr10.17	chr10	9002499	9816999	814500	0.000112138	0.00200572		0.275628	28.3096	0	28.3096
chr12.154	chr12	99213499	100676999	1463500	0.000112539	0.00200572		0.247693	-32.192	0	-32.192
chr4.76	chr4	55922499	57391499	1469000	0.000117808	0.00207706		0.351939	-35.9654	0	-35.9654
chr13.73	chr13	63261499	64076499	815000	0.000118205	0.00207706		0.448465	25.2467	0	25.2467
chr20.15	chr20	8898499	9534499	636000	0.000119762	0.00208307		0.236634	37.7736	0	37.7736
chr5.156	chr5	107786499	108451499	665000	0.000123605	0.00210282		0.357893	37.4306	0	37.4306
chr8.199	chr8	134945499	135657499	712000	0.000125767	0.00212773	ZFAT	0.320223	34.431	0	34.431
chr9.92	chr9	92679499	93534999	855500	0.000128054	0.00215183		0.492109	35.1468	0	35.1468
chr11.30	chr11	19671999	20445999	774000	0.000130548	0.00217551		0.443152	36.2219	0	36.2219
chr4.130	chr4	102722999	103996999	1274000	0.000131014	0.00217551		0.289246	-34.7484	0	-34.7484
chr4.116	chr4	91257499	92535499	1278000	0.000131048	0.00217551		0.296948	-22.3296	0	-22.3296
chr2.144	chr2	100462499	102084499	1622000	0.000135642	0.00224272		0.409679	-32.0733	0	-32.0733
chr2.45	chr2	30954499	32213999	1259500	0.000136973	0.00225469		0.290194	-37.4765	0	-37.4765
chr17.120	chr17	77980499	80343499	2363000	0.000137461	0.00225469		0.413034	51.0305	282000	136.089
chr7.75	chr7	50048999	50771499	722500	0.000139914	0.00228582	DDC	0.379239	48.3903	0	48.3903
chr6.203	chr6	139780499	140785999	1005500	0.00014234	0.00231626		0.281948	40.6705	0	40.6705
chr2.352	chr2	241404499	242896999	1492500	0.000142971	0.00231736		0.406699	-41.3948	0	-41.3948
chr2.5	chr2	3379499	4777499	1398000	0.000143747	0.0023208		0.379471	33.8267	149500	97.3959
chr7.193	chr7	141662499	142351499	689000	0.000146862	0.00235222		0.338171	51.8233	117500	101.948
chr6.68	chr6	46909999	47636999	727000	0.000149463	0.00236669		0.330812	-35.3177	0	-35.3177
chr16.29	chr16	18090999	19072499	981500	0.000151781	0.00238505		0.106469	60.7634	226000	104.538
chr20.52	chr20	38711999	40025499	1313500	0.000160244	0.00248017		0.292729	41.8757	153000	86.922
chr17.18	chr17	7793999	8473999	680000	0.000162645	0.00250791		0.344851	62.2957	196000	91.1114
chr12.23	chr12	10118499	10832499	714000	0.000165265	0.00252936		0.510504	-31.4034	0	-31.4034
chr14.107	chr14	91481999	92636499	1154500	0.000169355	0.00258235		0.246859	-39.5642	0	-39.5642
chr4.99	chr4	78019999	78551499	531500	0.00017005	0.00258338		0.33302	-53.7542	0	-53.7542
chr5.91	chr5	63810499	64522499	712000	0.000171972	0.00260298		0.304775	-38.8334	0	-38.8334
chr2.304	chr2	202686499	204214499	1528000	0.000179388	0.0026954		0.166557	69.4442	225000	96.3565
chr2.86	chr2	58313999	59066499	752500	0.000185424	0.00277596		0.372092	31.6417	0	31.6417
chrX.17	chrX	15874999	16725999	851000	0.000187446	0.00277596		0.193888	-50.2896	0	-50.2896
chr18.84	chr18	52025499	53097999	1072500	0.000191913	0.00283191		0.351048	35.5607	0	35.5607
chr5.213	chr5	148630999	149702999	1072000	0.00020095	0.00292336		0.211286	-59.4444	145000	-196.973
chr11.188	chr11	130668499	131413999	745500	0.000205372	0.00297206		0.402414	30.9763	0	30.9763
chr10.149	chr10	104475999	106382999	1907000	0.000210139	0.00301443		0.210015	37.3047	0	37.3047
chr3.166	chr3	127863999	129503999	1640000	0.000215253	0.00307708		0.177743	69.1329	537000	106.233
chr3.217	chr3	156310499	157385499	1075000	0.000217966	0.0030924		0.380929	-35.7213	0	-35.7213
chr8.24	chr8	21242499	23197999	1955500	0.000218579	0.0030924		0.405267	39.6392	0	39.6392
chr22.44	chr22	42496499	43499499	1003000	0.000221627	0.0031169		0.385842	53.1577	240500	101.136
chr19.22	chr19	12373999	13376499	1002500	0.000224127	0.00313854		0.306732	48.1545	141500	108.003
chr6.116	chr6	83893999	84593499	699500	0.000228617	0.00319056		0.374552	45.7634	0	45.7634
chr15.71	chr15	69261999	70129999	868000	0.000232706	0.00323665		0.202188	-59.471	222500	-93.8097
chr5.128	chr5	87035999	87783999	748000	0.000238368	0.00329105		0.127672	-45.9524	0	-45.9524
chr12.172	chr12	113988499	114724499	736000	0.000239015	0.00329105		0.516303	35.1504	0	35.1504
chr17.89	chr17	54296999	57049499	2752500	0.000240448	0.00329974		0.361852	-27.2724	0	-27.2724
chr20.41	chr20	31116999	32367999	1251000	0.000253903	0.00347282		0.327737	-52.1135	328500	-129.358
chr3.58	chr3	40712999	41611499	898500	0.00026073	0.00354667		0.337784	-42.4086	293500	-110.601
chrX.132	chrX	105865999	107427999	1562000	0.000261025	0.00354667		0.0838662	-47.9271	0	-47.9271
chrX.98	chrX	81823499	83209499	1386000	0.000262603	0.00354901		0.0515866	-54.2163	0	-54.2163
chr16.84	chr16	57208499	57746999	538500	0.000265648	0.00357409		0.235838	-79.9	313500	-108.66
chr8.11	chr8	10133499	11148999	1015500	0.000267922	0.00358128		0.262924	32.6504	77500	113.921
chr5.256	chr5	179701499	180374999	673500	0.000275109	0.00364208		0.468447	-43.1451	0	-43.1451
chr1.168	chr1	114372499	115678499	1306000	0.000278341	0.00365599		0.222051	-42.2293	0	-42.2293
chr8.96	chr8	71554499	72556499	1002000	0.000279286	0.00365599		0.424151	-24.5807	0	-24.5807
chr1.86	chr1	59990499	60510499	520000	0.000279811	0.00365599		0.234613	44.6881	0	44.6881
chr7.87	chr7	63790999	64566999	776000	0.000292708	0.00377768		0.504509	34.9803	0	34.9803
chr4.6	chr4	4919499	5624999	705500	0.000296556	0.00381538		0.416726	-36.3203	0	-36.3203
chr3.98	chr3	68305499	69484999	1179500	0.000301784	0.00387054		0.365832	-29.5727	0	-29.5727
chr2.25	chr2	19078499	19766999	688500	0.000314896	0.00400132		0.33406	30.2924	0	30.2924
chrX.75	chrX	66812999	67988999	1176000	0.000317459	0.0040114		0.120322	-50.0503	0	-50.0503
chr3.260	chr3	189494499	190024999	530500	0.000317638	0.0040114		0.453344	-30.2276	0	-30.2276
chr2.330	chr2	223767499	224480499	713000	0.00033129	0.00415829		0.47756	27.9466	0	27.9466
chr17.83	chr17	49974499	50639499	665000	0.000334967	0.00419167		0.36466	34.3382	0	34.3382
chr11.66	chr11	45865499	47050999	1185500	0.000336977	0.00420404		0.18684	-47.9668	0	-47.9668
chrX.57	chrX	48722499	49934999	1212500	0.000344641	0.00427376		0.0808239	-69.5388	198500	-89.5976
chr5.64	chr5	41363499	41983999	620500	0.000351391	0.00432972		0.355357	-30.5393	0	-30.5393
chr7.60	chr7	41400999	41988999	588000	0.000351556	0.00432972		0.342685	19.8793	0	19.8793
chr14.123	chr14	100222999	100938499	715500	0.000352309	0.00432972		0.168412	-69.8305	171000	-94.9843
chr10.7	chr10	2559999	3756499	1196500	0.000353796	0.00433505		0.480568	30.4329	0	30.4329
chr21.8	chr21	20226999	20777999	551000	0.000355738	0.00434592		0.522684	28.0324	0	28.0324
chr3.101	chr3	70730999	71555499	824500	0.000357839	0.00435864		0.289871	34.3081	0	34.3081
chr2.167	chr2	117432999	119169499	1736500	0.000363213	0.00441105		0.14771	28.6431	0	28.6431
chr11.68	chr11	48497499	49304499	807000	0.000366914	0.00444289		0.324658	-23.6681	0	-23.6681
chr7.43	chr7	30389499	32301499	1912000	0.000377289	0.00452255		0.429131	24.2453	0	24.2453
chr5.166	chr5	117005499	118257499	1252000	0.000377438	0.00452255		0.259983	22.5355	0	22.5355
chr1.90	chr1	62203499	62958999	755500	0.000384274	0.00458567		0.303771	42.3232	0	42.3232
chr17.5	chr17	1413499	1972999	559500	0.000389334	0.00461928		0.394994	-49.35	0	-49.35
chr1.217	chr1	174431999	176440499	2008500	0.000390664	0.00462173		0.276076	29.8781	0	29.8781
chr3.249	chr3	178168499	179159499	991000	0.0004107	0.004831		0.332996	34.8099	0	34.8099
chr2.173	chr2	124381999	125710999	1329000	0.000415111	0.00486898		0.221594	26.3536	0	26.3536
chr5.220	chr5	154977999	156628499	1650500	0.000419598	0.00490763		0.14238	35.4135	0	35.4135
chr1.127	chr1	87447499	88142999	695500	0.00042425	0.00494798		0.194104	-36.4595	0	-36.4595
chr2.222	chr2	155681999	156252999	571000	0.000439801	0.00506787		0.426443	23.9786	0	23.9786
chr18.10	chr18	7895499	9102999	1207500	0.000440363	0.00506787		0.278674	-30.9579	0	-30.9579
chr2.202	chr2	142352999	142889499	536500	0.000440386	0.00506787		0.307547	30.0364	0	30.0364
chr13.140	chr13	113254499	114464499	1210000	0.000451289	0.00514205	TMEM255B	0.376033	40.0405	0	40.0405
chr3.51	chr3	35825499	36517999	692500	0.000452131	0.00514205		0.155955	-43.4949	0	-43.4949
chr9.169	chr9	140133499	140681999	548500	0.000457216	0.00518556		0.181402	-142.796	411500	-148.963
chr3.70	chr3	48170499	49145999	975500	0.000459323	0.00519168		0.151716	95.6014	693500	107.522
chr1.132	chr1	91576999	92088499	511500	0.000460278	0.00519168		0.249265	36.5413	0	36.5413
chr11.134	chr11	93118499	94257499	1139000	0.000462938	0.00520742		0.26251	-32.1506	0	-32.1506
chr4.61	chr4	42490499	43080999	590500	0.000466416	0.00522691		0.218457	28.573	0	28.573
chr3.31	chr3	22045499	22946999	901500	0.000468992	0.00523232		0.51858	23.8648	0	23.8648
chr4.86	chr4	67065499	67647999	582500	0.00048619	0.00536634		0.333045	30.9088	0	30.9088
chr10.36	chr10	23622999	24427499	804500	0.000510777	0.00556068		0.431323	-21.2767	0	-21.2767
chr17.41	chr17	29712999	30986999	1274000	0.000512331	0.00556068		0.3489	-44.4912	243500	-88.6679
chr5.53	chr5	35233999	36007999	774000	0.000513252	0.00556068		0.242894	28.7721	0	28.7721
chr9.65	chr9	74520499	75747499	1227000	0.000516324	0.00556503	C9orf85	0.352485	34.8705	0	34.8705
chr4.5	chr4	4059499	4667499	608000	0.000518396	0.00556503		0.426808	-53.3609	0	-53.3609
chr5.249	chr5	175428999	177141499	1712500	0.000518826	0.00556503		0.304233	44.2439	0	44.2439
chr15.85	chr15	76748999	78402499	1653500	0.00051906	0.00556503		0.113698	-56.6449	0	-56.6449
chr3.203	chr3	147989499	148537999	548500	0.000538579	0.0057593		0.34184	39.9411	0	39.9411
chr8.8	chr8	7736499	8455999	719500	0.00054177	0.00576695		0.154967	47.3672	0	47.3672
chr13.84	chr13	71652499	72468999	816500	0.000542326	0.00576695		0.254745	33.8781	0	33.8781
chr2.51	chr2	36070499	37081999	1011500	0.000543497	0.00576695		0.386554	30.61	0	30.61
chr6.215	chr6	150073499	151729499	1656000	0.000551238	0.0058191		0.407608	27.6296	0	27.6296
chr8.26	chr8	23767499	24687999	920500	0.000556481	0.00585942		0.376425	33.3444	0	33.3444
chr20.80	chr20	56499999	57023999	524000	0.000559925	0.00588065		0.322517	45.8406	99000	91.604
chr19.16	chr19	9049499	9741499	692000	0.000565554	0.00592276		0.440027	38.8755	0	38.8755
chr1.28	chr1	19747499	22240999	2493500	0.000568251	0.00592276		0.252657	31.3809	0	31.3809
chr20.57	chr20	44239499	45861999	1622500	0.00059063	0.00614047		0.258243	36.3176	0	36.3176
chr17.37	chr17	26759999	28415499	1655500	0.000594706	0.00616727		0.14195	-65.1225	479000	-113.696
chr20.37	chr20	25028499	26240499	1212000	0.000601505	0.00620991		0.205858	-56.2427	0	-56.2427
chr5.136	chr5	94096499	96044999	1948500	0.000612478	0.00626663		0.193482	32.3849	0	32.3849
chr5.174	chr5	123445999	124200999	755000	0.000628192	0.00640165		0.283442	23.3511	0	23.3511
chr18.51	chr18	31574499	32836999	1262500	0.000629829	0.00640249		0.336237	-31.4263	0	-31.4263
chr11.107	chr11	76688999	77271999	583000	0.000634974	0.00643451		0.240993	65.8761	0	65.8761
chr9.162	chr9	134976499	136611499	1635000	0.00063682	0.00643451		0.278898	46.2023	0	46.2023
chr2.337	chr2	230275499	231005499	730000	0.000645678	0.00648124		0.338355	24.4477	0	24.4477
chr17.97	chr17	62723999	63251499	527500	0.000652442	0.00651967		0.280567	-61.7025	0	-61.7025
chr12.105	chr12	67454999	68504499	1049500	0.000662819	0.00659136		0.392091	-29.6409	0	-29.6409
chr10.23	chr10	13213499	13961999	748500	0.000682872	0.00670975		0.336004	-32.7835	0	-32.7835
chr7.144	chr7	105830999	107260999	1430000	0.0007005	0.00682036		0.362936	-34.7442	0	-34.7442
chr22.13	chr22	23537499	24531499	994000	0.000712792	0.00688865		0.335009	44.748	0	44.748
chr11.164	chr11	115742999	116357999	615000	0.000723207	0.00693786		0.365854	-39.9357	0	-39.9357
chr5.41	chr5	27394999	28046499	651500	0.000724624	0.00693786		0.26247	31.3033	0	31.3033
chr10.54	chr10	36453999	37094499	640500	0.000728728	0.00696096		0.2943	25.1491	0	25.1491
chr2.335	chr2	228277999	229668999	1391000	0.000748205	0.00709761		0.41373	-26.2361	0	-26.2361
chr15.114	chr15	99057999	99747499	689500	0.000759039	0.00716735		0.414067	39.6101	0	39.6101
chr7.41	chr7	28928999	29600499	671500	0.000761301	0.00717226		0.438569	35.94	0	35.94
chr7.139	chr7	103628999	104243999	615000	0.000763183	0.00717358		0.490242	26.8741	0	26.8741
chr1.260	chr1	204608999	205821499	1212500	0.000783296	0.00733701		0.228866	40.8546	194000	104.656
chr1.19	chr1	11803999	13202999	1399000	0.000790951	0.007384		0.152251	-53.2802	250500	-108.234
chr8.178	chr8	122558499	123189499	631000	0.000801173	0.00743723		0.267827	-34.9171	0	-34.9171
chr22.17	chr22	26210499	26865999	655500	0.000802072	0.00743723		0.408084	-36.8092	0	-36.8092
chr15.95	chr15	83213499	84050499	837000	0.000819525	0.00756499		0.307645	-55.8464	115500	-86.3301
chr16.47	chr16	28165499	29274499	1109000	0.000824121	0.00759039		0.252479	-66.6894	165000	-118.588
chr8.13	chr8	12231499	13149999	918500	0.000833689	0.00766138		0.294501	-28.8205	0	-28.8205
chr4.148	chr4	116891999	117467999	576000	0.000838416	0.00767057		0.30295	-24.7179	0	-24.7179
chr4.245	chr4	185805499	186695999	890500	0.000844032	0.00770483		0.396968	-22.5623	0	-22.5623
chr1.10	chr1	6284999	6970499	685500	0.000849769	0.00774004		0.170677	90.1973	269500	125.124
chr3.210	chr3	151770999	152446499	675500	0.000862942	0.00784268		0.305698	49.4293	0	49.4293
chr11.150	chr11	107224999	108624999	1400000	0.000866658	0.0078591		0.327856	-27.2907	0	-27.2907
chr18.111	chr18	73847999	75189999	1342000	0.000871912	0.00788937		0.366616	23.3407	0	23.3407
chr1.7	chr1	4943999	5485499	541500	0.000878681	0.00791582		0.23361	-37.4695	0	-37.4695
chr3.219	chr3	158170999	160513999	2343000	0.000881831	0.00791657		0.202304	-35.6129	224500	-113.671
chr13.121	chr13	99757499	100286999	529500	0.00088261	0.00791657		0.334276	50.1198	0	50.1198
chr10.144	chr10	101212999	101963499	750500	0.000908478	0.00809568		0.196534	-47.5821	0	-47.5821
chr5.132	chr5	90711999	91635499	923500	0.000912133	0.0081107		0.232267	26.2937	0	26.2937
chr4.224	chr4	172897499	173424999	527500	0.000921464	0.008176		0.341232	-27.829	0	-27.829
chrX.191	chrX	151350999	152228999	878000	0.000931109	0.00823146		0.167425	-41.1124	0	-41.1124
chr2.212	chr2	149519999	150544499	1024500	0.000935224	0.00823146		0.275255	-32.0987	0	-32.0987
chr6.157	chr6	114687499	115429499	742000	0.000940223	0.0082413		0.221698	24.6309	0	24.6309
chr9.78	chr9	83752999	85182999	1430000	0.000940833	0.0082413		0.230069	28.9471	0	28.9471
chr19.47	chr19	35153499	37532499	2379000	0.000942869	0.00824159		0.299495	27.205	0	27.205
chr1.245	chr1	196185999	197664999	1479000	0.000951394	0.00829017		0.211629	29.792	0	29.792
chr12.125	chr12	82393999	82970499	576500	0.000954467	0.00829017		0.226364	35.1473	0	35.1473
chr6.236	chr6	165961499	166758499	797000	0.000971222	0.00838959		0.420952	-31.666	0	-31.666
chr5.168	chr5	119250499	119907499	657000	0.00100633	0.00864937		0.195584	-30.4128	0	-30.4128
chr1.65	chr1	45935999	46452499	516500	0.00102205	0.00869376		0.0909952	77.3195	348500	125.327
chr15.106	chr15	90340499	92254999	1914500	0.00104809	0.00887294		0.373987	-31.994	0	-31.994
chr4.66	chr4	45751999	46505499	753500	0.00107227	0.00900923		0.265427	30.1924	0	30.1924
chr8.16	chr8	15739999	16402999	663000	0.00108487	0.00907021		0.323529	25.1604	0	25.1604
chr1.250	chr1	199597499	200209499	612000	0.00108613	0.00907021		0.392157	34.5848	0	34.5848
chr6.107	chr6	75766499	77991999	2225500	0.0010948	0.00908916		0.326892	-23.7626	0	-23.7626
chr12.67	chr12	40194999	41061499	866500	0.0011221	0.00925793		0.428158	25.3286	0	25.3286
chrX.54	chrX	45272499	46254999	982500	0.0011327	0.009308		0.237659	-36.7974	0	-36.7974
chr7.106	chr7	81049499	81638999	589500	0.00113644	0.00932014		0.310433	-34.6969	0	-34.6969
chr1.193	chr1	158056999	158663499	606500	0.00114657	0.00938454		0.283593	35.8768	0	35.8768
chr4.97	chr4	75907499	76585999	678500	0.00116512	0.00944254		0.285923	46.5987	0	46.5987
chr9.43	chr9	31952999	33137499	1184500	0.00119925	0.00958719		0.384128	-32.2513	0	-32.2513
chr12.195	chr12	129147999	129696499	548500	0.0012016	0.00958719		0.463991	29.3267	0	29.3267
chr14.21	chr14	31817999	32638999	821000	0.00120996	0.00963519		0.319122	49.4477	0	49.4477
chr1.30	chr1	22813499	23369499	556000	0.00122128	0.00970655		0.203236	73.3241	139500	86.6251
chr12.157	chr12	103467999	104032499	564500	0.00124462	0.00985406		0.198404	29.9182	0	29.9182
chr11.75	chr11	57849999	58567999	718000	0.00125506	0.00989864		0.165738	-44.2245	0	-44.2245
chr19.64	chr19	45498999	46440499	941500	0.00127143	0.00999481		0.192776	-63.5713	232000	-114.486
chr4.123	chr4	98961999	100131499	1169500	0.00127211	0.00999481		0.370671	-24.8935	0	-24.8935
chr17.114	chr17	74238999	75188999	950000	0.00128001	0.0100047		0.417367	51.6885	209500	90.421
chr10.96	chr10	72041999	72627999	586000	0.00128326	0.0100047		0.442833	43.7675	0	43.7675
chr14.31	chr14	37354999	38172999	818000	0.00128552	0.0100047		0.185208	48.9294	0	48.9294
chr2.35	chr2	23916499	24766499	850000	0.00129875	0.0100318		0.332352	-40.5095	0	-40.5095
chr5.165	chr5	115556999	116529999	973000	0.00136643	0.0104371		0.255396	28.9818	0	28.9818
chr4.54	chr4	38446999	39292999	846000	0.00141968	0.0107838		0.218084	39.9528	0	39.9528
chr16.90	chr16	63847999	64561999	714000	0.00142502	0.0108021		0.395657	24.2388	0	24.2388
chr22.26	chr22	30990999	32013499	1022500	0.00146298	0.010971		0.27775	-46.0067	0	-46.0067
chr2.230	chr2	159356999	160455499	1098500	0.00146808	0.0109893		0.408283	-34.6157	0	-34.6157
chr3.195	chr3	143028999	143681999	653000	0.00148378	0.0110498		0.422663	38.1665	0	38.1665
chr19.54	chr19	39705499	40462999	757500	0.00149371	0.0111003		0.205279	53.3358	0	53.3358
chr7.22	chr7	15357499	15867499	510000	0.00150721	0.0111604		0.44902	27.5412	0	27.5412
chrX.92	chrX	76196499	76747499	551000	0.00151506	0.011183		0.127947	-31.0928	0	-31.0928
chr2.209	chr2	146151499	146957999	806500	0.00151634	0.011183		0.31308	-35.7562	0	-35.7562
chr15.11	chr15	30946499	31682499	736000	0.00151842	0.011183		0.265624	-38.1578	164000	-88.8963
chr11.138	chr11	95511999	96278499	766500	0.00156881	0.0114628		0.183952	-42.9388	0	-42.9388
chr14.55	chr14	56132999	56824499	691500	0.00158752	0.0114865		0.51916	-27.3678	0	-27.3678
chr8.100	chr8	74274999	75546499	1271500	0.00159919	0.0115506		0.325206	32.7802	0	32.7802
chr7.189	chr7	138109499	139221999	1112500	0.00160529	0.0115744		0.422921	39.2988	139000	85.7886
chr15.74	chr15	70895499	71592999	697500	0.0016179	0.0116246		0.177059	47.0288	0	47.0288
chr17.23	chr17	11647999	12339499	691500	0.0016217	0.0116316		0.293563	41.3662	0	41.3662
chr12.141	chr12	92652499	93187999	535500	0.00164032	0.0117234		0.43884	-36.2048	0	-36.2048
chr13.45	chr13	44313999	45072999	759000	0.0016541	0.0117234		0.333991	-40.74	0	-40.74
chr4.31	chr4	23971499	24672999	701500	0.00166297	0.0117234		0.255879	-30.1236	0	-30.1236
chr4.92	chr4	71569999	72252999	683000	0.00168407	0.0118518		0.121521	66.3901	0	66.3901
chr1.219	chr1	177565999	179089499	1523500	0.00170258	0.0119069		0.288152	30.7762	0	30.7762
chr3.30	chr3	19945999	20580499	634500	0.00170347	0.0119069		0.516153	-35.1538	0	-35.1538
chr9.115	chr9	108554499	109417999	863500	0.00174104	0.0120875		0.308047	-28.2699	0	-28.2699
chr8.194	chr8	131047499	132209999	1162500	0.00175109	0.0121131		0.36387	-31.2249	0	-31.2249
chr11.187	chr11	128951999	130189999	1238000	0.00175356	0.0121131		0.305734	-33.7802	0	-33.7802
chr2.258	chr2	176493499	177529999	1036500	0.00175982	0.012136		0.237819	-29.1232	0	-29.1232
chr22.46	chr22	44739999	45448999	709000	0.00181118	0.0124277		0.483073	-38.1963	0	-38.1963
chrX.167	chrX	131684999	132635499	950500	0.00182045	0.0124604		0.229352	-38.1871	0	-38.1871
chr2.63	chr2	42842999	43521499	678500	0.00182502	0.0124604	ZFP36L2	0.369932	58.666	114500	86.0918
chr3.258	chr3	187691499	188501499	810000	0.00183025	0.0124754		0.356172	28.9995	0	28.9995
chr2.306	chr2	204539499	205441999	902500	0.00184286	0.0125406		0.3795	28.9387	0	28.9387
chr18.92	chr18	59712499	61641499	1929000	0.0018473	0.01255		0.307154	29.1638	0	29.1638
chr17.29	chr17	16075499	17078499	1003000	0.00187311	0.0126888		0.198404	-73.4436	300500	-111.767
chr5.82	chr5	56101499	56880499	779000	0.00187697	0.0126888		0.212451	-46.0295	194500	-100.876
chr11.111	chr11	78685999	79259999	574000	0.00188884	0.0127481		0.373692	28.7125	0	28.7125
chr5.120	chr5	81528999	82044999	516000	0.00190036	0.0128048		0.375967	-33.3706	0	-33.3706
chr9.45	chr9	34103499	35115499	1012000	0.00195229	0.0130905		0.277667	-50.2003	0	-50.2003
chr18.34	chr18	23158999	23772999	614000	0.00196475	0.0131025		0.421822	-36.2222	0	-36.2222
chr8.170	chr8	117510499	118290499	780000	0.00201115	0.0133115		0.341667	28.7593	0	28.7593
chr18.79	chr18	48077499	48621999	544500	0.00202339	0.0133115		0.271807	-43.4944	0	-43.4944
chr11.160	chr11	113889999	114393999	504000	0.00202392	0.0133115		0.332339	-58.366	0	-58.366
chr8.106	chr8	79204499	79865999	661500	0.00202789	0.0133115		0.399847	27.8194	0	27.8194
chr17.109	chr17	69917999	70473999	556000	0.00203051	0.0133115		0.366906	-33.0143	0	-33.0143
chr6.160	chr6	117221999	117863499	641500	0.00204	0.0133524		0.430242	20.3894	0	20.3894
chr17.25	chr17	12782499	14310499	1528000	0.00205181	0.0133776		0.491819	19.1275	0	19.1275
chr9.157	chr9	131816499	132678499	862000	0.00206344	0.0133994		0.231437	-56.3755	0	-56.3755
chr14.91	chr14	79675999	80290499	614500	0.00211043	0.01364		0.192024	30.3814	0	30.3814
chr2.182	chr2	129378499	129985499	607000	0.00212253	0.0136967		0.465402	-23.7749	0	-23.7749
chr1.64	chr1	44529499	45892499	1363000	0.00214136	0.0137629		0.192957	-31.1475	0	-31.1475
chr2.114	chr2	74926999	76187499	1260500	0.00214283	0.0137629		0.439507	-24.3664	0	-24.3664
chrX.188	chrX	147254499	147928499	674000	0.00215337	0.0138091		0.219583	29.131	0	29.131
chr14.56	chr14	57034999	57695499	660500	0.00218414	0.0139412		0.333079	38.7489	0	38.7489
chr22.32	chr22	33741999	34669499	927500	0.00219561	0.0139711		0.453907	-23.4593	0	-23.4593
chr9.68	chr9	77109999	78583999	1474000	0.00224588	0.0141814		0.463704	21.3206	0	21.3206
chr2.329	chr2	222516499	223374499	858000	0.0022855	0.0143655		0.329253	30.7064	0	30.7064
chr6.123	chr6	88415999	89078499	662500	0.00231052	0.0145006		0.364527	-36.9457	0	-36.9457
chr21.41	chr21	44606999	45116499	509500	0.00231809	0.014526		0.39843	57.1713	0	57.1713
chr14.85	chr14	75288499	76115499	827000	0.00235902	0.014693		0.260579	-45.1693	0	-45.1693
chr18.21	chr18	13550499	14169499	619000	0.00237271	0.0147473		0.364297	34.3817	0	34.3817
chr12.11	chr12	4154999	4867999	713000	0.00237494	0.0147473		0.359746	-35.908	0	-35.908
chr10.1	chr10	93999	874999	781000	0.00237848	0.0147473		0.332265	43.8614	0	43.8614
chr5.242	chr5	170099999	171025499	925500	0.00239123	0.014804		0.269583	32.8578	0	32.8578
chr5.19	chr5	12326499	13371499	1045000	0.00240093	0.0148195		0.351675	-23.0028	0	-23.0028
chr6.13	chr6	8162499	8765499	603000	0.00241807	0.0148807		0.393033	32.9651	0	32.9651
chr14.7	chr14	23249999	24002999	753000	0.00243792	0.0149324		0.37583	-46.0613	0	-46.0613
chr9.34	chr9	24191999	24886499	694500	0.00246159	0.0150352		0.389487	24.6807	0	24.6807
chr9.167	chr9	138353499	139405499	1052000	0.00246509	0.0150352	C9orf116	0.346482	-58.7081	285500	-90.3688
chr1.244	chr1	195342999	195936999	594000	0.00249433	0.0151911		0.48148	-21.41	0	-21.41
chr6.17	chr6	10549999	11502999	953000	0.00252718	0.0153064		0.326861	31.7928	0	31.7928
chr16.96	chr16	67721999	68616499	894500	0.00253248	0.0153064		0.166013	-73.4336	0	-73.4336
chr8.95	chr8	70808999	71442499	633500	0.00253925	0.0153064		0.382003	47.3312	0	47.3312
chr9.35	chr9	25054999	25681499	626500	0.00256674	0.0154151		0.498005	-21.5308	0	-21.5308
chr2.80	chr2	54023999	54528499	504500	0.00259691	0.0154839		0.425171	-37.64	0	-37.64
chr11.43	chr11	31039999	32308999	1269000	0.00259882	0.0154839		0.345547	-24.7964	0	-24.7964
chr5.16	chr5	10240499	11248499	1008000	0.00260497	0.015498		0.379959	-32.0694	0	-32.0694
chr5.23	chr5	15955999	16733499	777500	0.00261405	0.0155296		0.273311	30.4753	0	30.4753
chr3.141	chr3	104717999	105996999	1279000	0.0026492	0.0156707		0.179436	-24.2649	0	-24.2649
chr2.171	chr2	122362499	123507999	1145500	0.00268154	0.0157938		0.224355	28.755	0	28.755
chr3.75	chr3	51048499	52305999	1257500	0.00269592	0.0158107		0.0719674	-81.7044	0	-81.7044
chr15.77	chr15	72866499	73789499	923000	0.00271925	0.0158796		0.207475	-39.8986	0	-39.8986
chr17.26	chr17	14730999	15267499	536500	0.00272498	0.0158906		0.442682	24.1418	0	24.1418
chr15.16	chr15	34234999	34887499	652500	0.0027569	0.0160313		0.167048	-52.372	54500	-83.8566
chr14.46	chr14	49877999	50803499	925500	0.00277896	0.0160914		0.35008	41.1118	0	41.1118
chr10.145	chr10	102005999	103011499	1005500	0.00280609	0.0162029		0.195424	48.5192	199000	88.8072
chr7.99	chr7	75811999	76449999	638000	0.00285254	0.0163888		0.195139	-87.204	275500	-122.108
chr22.12	chr22	22578499	23497999	919500	0.0028542	0.0163888		0.394779	-30.1436	0	-30.1436
chr4.122	chr4	98241999	98745999	504000	0.00286667	0.016401		0.235117	37.3062	0	37.3062
chr3.109	chr3	77279999	77835999	556000	0.00286828	0.016401		0.460432	-25.0121	0	-25.0121
chr11.89	chr11	66910499	67417499	507000	0.00287305	0.0164055		0.0828383	124.279	450500	155.975
chr1.196	chr1	160705499	161540999	835500	0.00290846	0.0165396	HSPA6	0.252542	-47.6899	0	-47.6899
chr7.146	chr7	107866999	108413499	546500	0.00290859	0.0165396		0.411709	-44.9773	0	-44.9773
chr11.47	chr11	33671999	35111499	1439500	0.00292637	0.0165948		0.339006	-21.6351	0	-21.6351
chr1.294	chr1	225580999	227494999	1914000	0.00297448	0.0167523		0.253657	29.5194	0	29.5194
chr3.224	chr3	163336499	164059999	723500	0.00298749	0.0168026		0.508639	19.0442	0	19.0442
chr7.190	chr7	139286999	140280999	994000	0.00301028	0.0168847		0.40342	-37.2889	0	-37.2889
chrX.127	chrX	101746499	103159499	1413000	0.00307873	0.017175		0.0782017	-46.3377	0	-46.3377
chr1.79	chr1	54223999	55935999	1712000	0.00308435	0.0171831		0.215245	-31.7175	96000	-100.328
chr6.130	chr6	93418499	94607499	1189000	0.00309227	0.0172039		0.321698	-22.1344	0	-22.1344
chr21.43	chr21	45977499	46916999	939500	0.00310718	0.0172258		0.453965	40.3732	0	40.3732
chr6.37	chr6	26164999	27184999	1020000	0.00310876	0.0172258		0.348038	39.8597	0	39.8597
chr20.59	chr20	46379499	47033999	654500	0.00317417	0.0174707		0.346828	35.6895	0	35.6895
chr7.185	chr7	134943999	135712999	769000	0.0031943	0.017558		0.509103	-25.359	0	-25.359
chr14.13	chr14	27078999	27864999	786000	0.00322724	0.0176953		0.412212	-23.8884	0	-23.8884
chr17.10	chr17	4089999	4681499	591500	0.00323633	0.017718		0.393912	-44.2307	0	-44.2307
chr5.94	chr5	66020499	66764499	744000	0.003284	0.0178603		0.260751	-33.5097	0	-33.5097
chr14.67	chr14	64229999	64774499	544500	0.0033254	0.0180382		0.322312	42.0152	0	42.0152
chr5.178	chr5	127005999	127676499	670500	0.00332654	0.0180382		0.333332	19.171	0	19.171
chr2.11	chr2	9685999	10306999	621000	0.00332987	0.0180382		0.392108	41.7016	0	41.7016
chr14.74	chr14	68256999	69039499	782500	0.00341598	0.0184079		0.213417	28.7048	0	28.7048
chr14.49	chr14	52423499	53030999	607500	0.00347466	0.0186508		0.493004	-27.613	0	-27.613
chr13.65	chr13	55551999	56256999	705000	0.00351732	0.0187261		0.539715	-20.4939	0	-20.4939
chr2.132	chr2	87940499	88587999	647500	0.00352053	0.0187261		0.193821	-46.9125	0	-46.9125
chr3.131	chr3	96947999	97940499	992500	0.00355597	0.0188659		0.0680091	53.0339	0	53.0339
chr12.28	chr12	14276999	15111999	835000	0.00360326	0.0190796		0.437725	-21.6818	0	-21.6818
chr11.116	chr11	82237999	83144999	907000	0.00362496	0.0191579		0.355015	26.0427	0	26.0427
chr14.103	chr14	88574999	89291499	716500	0.00363484	0.0191854		0.25122	-31.383	0	-31.383
chr14.40	chr14	45314499	46059999	745500	0.00365238	0.0192427		0.0744453	75.8526	241500	127.963
chrX.19	chrX	17374499	18538499	1164000	0.00366168	0.0192427		0.0489682	-75.5775	360500	-134.021
chr8.72	chr8	56151999	57385499	1233500	0.00374875	0.0194676		0.317795	26.7076	0	26.7076
chr7.82	chr7	55829499	56471999	642500	0.00374977	0.0194676		0.362644	35.745	0	35.745
chr5.222	chr5	157531999	158477999	946000	0.00377683	0.0195557		0.286997	24.0774	0	24.0774
chr8.83	chr8	61379499	62355999	976500	0.00382732	0.0196753		0.39068	-29.293	0	-29.293
chr21.20	chr21	29940999	30683499	742500	0.00384583	0.0197422		0.412795	39.7211	144000	92.2669
chrX.33	chrX	29887499	30713999	826500	0.00387023	0.0198181		0.221414	-33.1669	0	-33.1669
chr19.63	chr19	44675499	45410499	735000	0.00391305	0.0199628	ZNF229	0.291835	34.6483	0	34.6483
chr12.94	chr12	56947499	58133999	1186500	0.00393737	0.0200585	SLC26A10	0.195954	63.6729	257500	110.303
chr17.31	chr17	17752499	20756499	3004000	0.00397257	0.0201417		0.203395	-39.6771	658500	-91.125
chr21.18	chr21	28895999	29411999	516000	0.0039992	0.0202269		0.380812	21.1953	0	21.1953
chr14.73	chr14	67371999	67943999	572000	0.00408496	0.0205848		0.284963	32.5466	0	32.5466
chr16.5	chr16	1178499	2095499	917000	0.00409565	0.0206134		0.319519	58.0685	235000	99.5579
chr22.37	chr22	37762999	38752999	990000	0.0041157	0.0206593		0.340908	52.1751	246500	115.202
chr4.141	chr4	111570999	112337499	766500	0.0041184	0.0206593		0.198303	-31.8037	0	-31.8037
chr13.94	chr13	80607999	81338999	731000	0.00412104	0.0206593		0.350888	-28.5261	0	-28.5261
chr18.85	chr18	53674999	54491499	816500	0.00412484	0.0206593		0.363746	-26.0019	0	-26.0019
chr6.225	chr6	157986499	158768499	782000	0.00422742	0.0210197		0.439896	38.2753	0	38.2753
chr10.160	chr10	112329999	113695499	1365500	0.00423577	0.0210357		0.407542	25.4233	0	25.4233
chr1.21	chr1	14907499	15693999	786500	0.00424086	0.0210357		0.308962	30.049	0	30.049
chr9.20	chr9	13559999	14248999	689000	0.00427501	0.0211404		0.23875	-22.3645	0	-22.3645
chr1.226	chr1	182810999	183512999	702000	0.00427737	0.0211404		0.269229	35.5291	0	35.5291
chr3.73	chr3	49997999	50562499	564500	0.00429533	0.0211949		0.273694	-64.3502	225500	-108.65
chr21.4	chr21	17036499	17938999	902500	0.00430234	0.0211949		0.156787	28.0672	0	28.0672
chr2.240	chr2	165461999	166124999	663000	0.00431977	0.0212479		0.279033	-35.9869	0	-35.9869
chr11.5	chr11	4141499	4652999	511500	0.00434995	0.0213199		0.352882	39.2776	0	39.2776
chrX.23	chrX	19997499	21651499	1654000	0.00439973	0.021516		0.172611	-29.2184	0	-29.2184
chr4.48	chr4	34040499	35311999	1271500	0.00441275	0.0215508		0.181281	19.6462	0	19.6462
chr2.349	chr2	238629999	239871499	1241500	0.00442939	0.0216064		0.387434	30.1755	0	30.1755
chr2.220	chr2	153582999	154083499	500500	0.00443608	0.0216134		0.37762	-31.1672	0	-31.1672
chr8.63	chr8	49781499	50338999	557500	0.00450259	0.0218084		0.476231	-24.0208	0	-24.0208
chr12.78	chr12	45651499	47143999	1492500	0.00453243	0.0218483		0.23015	-34.9355	0	-34.9355
chr21.21	chr21	30726499	31591999	865500	0.00453977	0.0218483		0.215481	-30.2357	0	-30.2357
chr6.3	chr6	1085999	1849499	763500	0.00454114	0.0218483		0.420431	34.7129	0	34.7129
chr3.104	chr3	72615499	73337499	722000	0.00455721	0.0218927		0.360109	-27.4884	0	-27.4884
chr11.85	chr11	64003999	64827499	823500	0.00462677	0.0220979		0.154219	73.6735	197000	114.67
chr7.26	chr7	20633999	21976999	1343000	0.00466363	0.0222425		0.376768	24.8374	0	24.8374
chr1.309	chr1	241219999	241794499	574500	0.0047089	0.0223863		0.326369	29.2427	0	29.2427
chr4.157	chr4	123457499	123967499	510000	0.00474151	0.0224894		0.23039	-42.2469	0	-42.2469
chr2.183	chr2	130106999	131134999	1028000	0.00485039	0.0228218		0.319066	29.1145	0	29.1145
chr1.310	chr1	242418999	242927499	508500	0.00485742	0.0228288		0.289084	29.9109	0	29.9109
chr4.183	chr4	143380499	143953999	573500	0.00489377	0.0229734		0.448124	29.1809	0	29.1809
chr15.39	chr15	48040999	48711499	670500	0.00493739	0.0230467		0.288591	34.2539	0	34.2539
chr18.90	chr18	57957999	58908499	950500	0.00496244	0.0231113		0.301419	25.0672	0	25.0672
chr11.4	chr11	2598499	3699999	1101500	0.00501365	0.0232764	KCNQ1	0.350884	39.057	0	39.057
chr7.64	chr7	43529999	44186999	657000	0.00502539	0.0232764		0.159816	61.7376	0	61.7376
chr1.85	chr1	59159499	59853499	694000	0.00505708	0.0233932		0.275215	-21.0189	0	-21.0189
chr4.166	chr4	130485499	131716499	1231000	0.00526248	0.0242357		0.187652	22.1075	0	22.1075
chr8.35	chr8	29980499	31155499	1175000	0.00526625	0.0242357	PURG	0.206383	46.3912	106000	82.4669
chr5.228	chr5	161249499	162085499	836000	0.00528009	0.0242559		0.336721	21.6606	0	21.6606
chr10.37	chr10	25308999	25836499	527500	0.00529439	0.0242559		0.340282	21.9291	0	21.9291
chr15.6	chr15	26991499	27512999	521500	0.00530515	0.0242559		0.315434	25.5194	0	25.5194
chr14.131	chr14	104554999	105877499	1322500	0.0053609	0.0244146		0.306616	-44.4596	100000	-84.0482
chr2.338	chr2	231121499	231633499	512000	0.00537677	0.0244392		0.457029	-35.2297	0	-35.2297
chr2.213	chr2	150635499	151203999	568500	0.00538101	0.0244392		0.215478	31.5297	0	31.5297
chr1.133	chr1	92339999	93248999	909000	0.00539161	0.0244392	GFI1	0.0445545	-61.7494	0	-61.7494
chr22.6	chr22	18325999	19798499	1472500	0.00539598	0.0244392	DGCR6	0.304583	35.8638	0	35.8638
chr2.166	chr2	116347999	117336999	989000	0.00541858	0.0245146		0.153184	-24.2028	0	-24.2028
chr9.112	chr9	106605999	107196999	591000	0.00546195	0.0246837		0.354482	-24.0498	0	-24.0498
chr4.22	chr4	16634499	17189999	555500	0.00546882	0.0246876		0.128711	-44.8159	0	-44.8159
chrX.88	chrX	73607499	74214999	607500	0.00551678	0.0248469		0.0962947	-59.7628	188500	-89.6932
chr9.77	chr9	82421999	82992499	570500	0.00554879	0.0248579		0.481155	18.5279	0	18.5279
chr7.105	chr7	80011999	80643499	631500	0.00562473	0.025062		0.23832	48.6973	125500	93.4437
chr4.18	chr4	13054499	13606999	552500	0.00562477	0.025062		0.254297	-24.391	0	-24.391
chr7.111	chr7	84055999	85281499	1225500	0.00562981	0.025062		0.159934	28.5728	0	28.5728
chr6.9	chr6	6136499	6859499	723000	0.00567197	0.0251092		0.499307	-25.5412	0	-25.5412
chr5.86	chr5	59716499	60453499	737000	0.00577695	0.0254371		0.247624	-29.7372	0	-29.7372
chr17.86	chr17	52562499	53229499	667000	0.00591211	0.0258232		0.459519	-30.1218	0	-30.1218
chr19.75	chr19	51303999	52520499	1216500	0.00591638	0.0258232		0.444718	27.0535	0	27.0535
chr9.130	chr9	117141999	117704499	562500	0.00597139	0.0259327		0.327998	32.6507	0	32.6507
chr18.91	chr18	59001499	59613999	612500	0.00598227	0.0259526		0.303672	-28.968	0	-28.968
chr7.164	chr7	118332999	118866499	533500	0.00601777	0.0260645		0.346767	-21.014	0	-21.014
chr10.104	chr10	77325999	78125999	800000	0.00605716	0.0261947		0.149999	-39.4449	0	-39.4449
chr14.117	chr14	96654999	97192499	537500	0.00635167	0.0270143		0.16651	45.6041	0	45.6041
chr2.269	chr2	183665999	184172499	506500	0.00637373	0.0270801		0.364265	35.1877	0	35.1877
chr2.327	chr2	218822499	220761499	1939000	0.00640556	0.0271873		0.259928	-38.8155	188000	-105.357
chr5.247	chr5	172604999	173486499	881500	0.00642751	0.0272524		0.457174	-32.0075	0	-32.0075
chr17.60	chr17	39467499	40365999	898500	0.00646117	0.0273669		0.243738	52.6821	365500	102.615
chrX.71	chrX	63217499	64230999	1013500	0.00647377	0.0273903		0.0256527	-79.8831	218500	-117.652
chr9.25	chr9	16424499	17394499	970000	0.00649394	0.0274211		0.351545	-22.6055	0	-22.6055
chrX.134	chrX	108840499	109810499	970000	0.00652969	0.0275438		0.0597928	-56.8627	72500	-117.018
chr9.62	chr9	71609999	72299999	690000	0.00657311	0.027642	APBA1	0.424636	-30.7366	0	-30.7366
chr14.51	chr14	53385499	53931499	546000	0.0066648	0.0278286	FERMT2	0.524723	-25.2553	0	-25.2553
chr15.64	chr15	63043999	64284499	1240500	0.00669855	0.0279129		0.197903	-33.545	0	-33.545
chr12.139	chr12	91179999	92159499	979500	0.00672668	0.0280018		0.277181	-23.7941	0	-23.7941
chr13.16	chr13	25887999	26805999	918000	0.00674951	0.0280565		0.428648	25.5576	0	25.5576
chr17.48	chr17	34760999	35833499	1072500	0.00675529	0.0280565		0.220512	49.5612	261500	92.4986
chr3.107	chr3	75436499	76159499	723000	0.0067608	0.0280565		0.261409	-27.1334	0	-27.1334
chr9.47	chr9	36252999	36958499	705500	0.00678437	0.0280907		0.420978	-40.2265	0	-40.2265
chr3.239	chr3	172772999	173373999	601000	0.00678899	0.0280907		0.317802	-31.337	0	-31.337
chr12.101	chr12	64231499	65164999	933500	0.00680404	0.0281032		0.377074	-32.6443	0	-32.6443
chr1.194	chr1	158707499	159826999	1119500	0.00682737	0.0281364		0.197855	-31.9334	0	-31.9334
chr5.234	chr5	165170499	165762999	592500	0.00689709	0.0283066		0.129956	-29.6275	0	-29.6275
chr14.68	chr14	64839499	65532499	693000	0.00706709	0.0287261		0.238095	-35.1735	0	-35.1735
chr11.2	chr11	742499	1494499	752000	0.00706813	0.0287261		0.349734	-44.9447	135000	-101.762
chr20.31	chr20	20874999	21945499	1070500	0.00727739	0.0292757		0.146192	-44.9643	147500	-100.379
chr14.125	chr14	101267999	101784999	517000	0.00728248	0.0292757	MEG3	0.429398	-30.6595	0	-30.6595
chr15.56	chr15	58428999	58958499	529500	0.0072939	0.0292757		0.191688	29.4858	0	29.4858
chr2.87	chr2	59182999	59775999	593000	0.00729892	0.0292757		0.446879	-27.3885	0	-27.3885
chr8.22	chr8	19779999	20476999	697000	0.00733507	0.0293759		0.362265	23.7865	0	23.7865
chr9.151	chr9	128109999	128935999	826000	0.00739963	0.0295196		0.342614	-29.2158	0	-29.2158
chr10.13	chr10	6054499	6667999	613500	0.00742353	0.0295863		0.363487	36.7476	0	36.7476
chr2.280	chr2	188895499	190675999	1780500	0.00748617	0.0297496		0.0685195	34.1496	0	34.1496
chr15.109	chr15	94489999	95017999	528000	0.00759118	0.0299357		0.239581	32.8587	0	32.8587
chr2.70	chr2	46876999	47602499	725500	0.00762692	0.0299957		0.432804	-44.2574	0	-44.2574
chr10.98	chr10	73515499	74944499	1429000	0.00764585	0.0300001		0.146955	51.0263	0	51.0263
chr7.181	chr7	131749499	132888999	1139500	0.00765717	0.0300001		0.44186	26.6967	0	26.6967
chr3.205	chr3	149114499	149766999	652500	0.00771657	0.0301701		0.450573	24.7901	0	24.7901
chr7.142	chr7	104755499	105346499	591000	0.00773286	0.0302051		0.36125	-45.3844	0	-45.3844
chr6.144	chr6	104693999	105365999	672000	0.0077703	0.0303226		0.395832	-29.1377	0	-29.1377
chr1.172	chr1	119403999	120531499	1127500	0.00783265	0.0305081		0.215521	27.2407	0	27.2407
chr5.34	chr5	22567499	23168999	601500	0.0079695	0.0308917		0.296756	-21.2361	0	-21.2361
chr13.50	chr13	47905499	48441999	536500	0.00804016	0.0310228		0.401676	18.3536	0	18.3536
chr13.37	chr13	37948999	38649999	701000	0.00809029	0.0311578		0.482167	-21.8128	0	-21.8128
chr4.113	chr4	89656499	90286999	630500	0.00811315	0.0311875		0.463916	28.798	0	28.798
chr5.93	chr5	65177999	65961499	783500	0.00812203	0.0311925		0.264198	27.1758	0	27.1758
chr5.65	chr5	42641499	43778499	1137000	0.00820245	0.031472		0.0897089	47.4878	0	47.4878
chr5.15	chr5	9370999	9941999	571000	0.00821038	0.0314731		0.385287	-29.1494	0	-29.1494
chr10.133	chr10	94721499	95810499	1089000	0.00831343	0.0317323		0.38797	-19.113	0	-19.113
chr5.149	chr5	103224999	103853999	629000	0.00831508	0.0317323		0.256755	22.0379	0	22.0379
chr7.209	chr7	150212999	151213999	1001000	0.00831653	0.0317323	SLC4A2	0.454544	32.8602	0	32.8602
chr11.53	chr11	38674499	39346499	672000	0.00835533	0.031792		0.00892708	-125.359	0	-125.359
chrX.47	chrX	40731499	42579499	1848000	0.00857171	0.0325251		0.160984	-30.9479	0	-30.9479
chr16.26	chr16	15497499	16353499	856000	0.00863026	0.0326597		0.287966	38.9732	0	38.9732
chr8.141	chr8	102065999	102629499	563500	0.00863063	0.0326597		0.397514	31.8846	0	31.8846
chr17.80	chr17	47694499	49284999	1590500	0.00864252	0.0326597		0.350832	-32.782	0	-32.782
chr7.114	chr7	86870499	87577499	707000	0.00866374	0.0326597		0.305515	-24.6377	0	-24.6377
chr5.115	chr5	77929999	78930499	1000500	0.00866924	0.0326597		0.344328	-33.952	0	-33.952
chr9.22	chr9	14877499	15454499	577000	0.00875616	0.0328704		0.334487	27.4411	0	27.4411
chr1.174	chr1	146329999	147159499	829500	0.00875852	0.0328704		0.288727	-26.5562	0	-26.5562
chr1.239	chr1	192214999	192757499	542500	0.00880457	0.0329232		0.305067	31.1524	0	31.1524
chr2.210	chr2	147065999	148093999	1028000	0.00888625	0.033065		0.161478	37.9071	0	37.9071
chrX.24	chrX	22132499	22778499	646000	0.00889871	0.033065		0.392413	-16.2262	0	-16.2262
chr20.23	chr20	15889499	16577499	688000	0.00892005	0.0330845		0.476743	-23.8591	0	-23.8591
chr5.159	chr5	110339499	110896999	557500	0.00893758	0.0331197		0.0977561	-53.609	0	-53.609
chr11.91	chr11	68088499	69423999	1335500	0.0089529	0.0331466		0.25496	-35.11	0	-35.11
chr2.76	chr2	51952999	52618999	666000	0.00898181	0.0332238		0.472971	-19.0042	0	-19.0042
chr5.121	chr5	82630999	83363499	732500	0.00903723	0.0333034		0.329691	19.2239	0	19.2239
chr7.85	chr7	62499999	63042999	543000	0.00904093	0.0333034		0.107733	76.4617	128500	103.999
chr19.29	chr19	18526499	19255999	729500	0.00923312	0.0336387		0.276215	54.8989	195500	92.6675
chr5.106	chr5	73065999	74039499	973500	0.00924105	0.0336387		0.40986	-18.6355	0	-18.6355
chr3.216	chr3	155575999	156237499	661500	0.00931526	0.0337894		0.178381	49.0057	0	49.0057
chr12.82	chr12	48776999	49876999	1100000	0.00937984	0.0339638		0.380454	-36.8929	0	-36.8929
chr1.157	chr1	108694999	109402499	707500	0.00944113	0.0341257		0.19788	-28.4532	0	-28.4532
chr1.107	chr1	71592499	72636999	1044500	0.00948119	0.0342104		0.234561	22.272	0	22.272
chr20.76	chr20	54533499	55121499	588000	0.00953234	0.0343521		0.323128	-40.3326	0	-40.3326
chr10.44	chr10	29436499	30017499	581000	0.00953715	0.0343521		0.329602	-27.1356	0	-27.1356
chr1.68	chr1	46944499	47770999	826500	0.0095643	0.0343897		0.189351	-39.8071	0	-39.8071
chr21.22	chr21	31670499	32591999	921500	0.00960239	0.0344965		0.213781	26.533	0	26.533
chr12.102	chr12	65233999	66383999	1150000	0.00966459	0.0345992		0.310869	28.3842	0	28.3842
chr6.230	chr6	161116999	162336999	1220000	0.00971501	0.0346987		0.383606	-21.0284	0	-21.0284
chr1.58	chr1	38583499	39372999	789500	0.00971766	0.0346987		0.240024	-37.2007	0	-37.2007
chr3.228	chr3	165960999	166496499	535500	0.00974733	0.0347143		0.368814	-18.9697	0	-18.9697
chr20.33	chr20	22575999	23226499	650500	0.00983951	0.0349218		0.412758	39.8517	0	39.8517
chr6.77	chr6	52744499	53379999	635500	0.00985792	0.0349234		0.259637	38.4895	0	38.4895
chr15.78	chr15	73849999	74615499	765500	0.00986064	0.0349234		0.184845	52.2459	0	52.2459
chr10.107	chr10	78894499	79578499	684000	0.00990284	0.0349678		0.274852	24.4556	0	24.4556
chr15.5	chr15	26375999	26896499	520500	0.00990343	0.0349678		0.17483	-20.5473	0	-20.5473
chr1.178	chr1	150543499	152070499	1527000	0.00996277	0.0351471		0.127701	-44.9854	0	-44.9854
chr2.109	chr2	71852999	73210499	1357500	0.00998218	0.0351855		0.232413	36.8068	385000	143.96
chr1.316	chr1	246137499	246657999	520500	0.0100315	0.035329		0.204609	-28.3509	0	-28.3509
chr21.33	chr21	39491999	40461499	969500	0.0100497	0.0353331		0.421866	30.815	0	30.815
chr14.90	chr14	78648499	79467999	819500	0.0101104	0.0355159		0.199511	-30.1536	0	-30.1536
chr20.63	chr20	48640499	49503499	863000	0.0103787	0.0360347		0.400348	36.2912	0	36.2912
chr13.69	chr13	59461999	60003999	542000	0.0104502	0.036215		0.345941	28.0925	0	28.0925
chr1.269	chr1	210909999	211429499	519500	0.0106215	0.036683		0.0750703	47.9119	146500	109.893
chr1.267	chr1	208971999	210011499	1039500	0.0108643	0.0373358		0.241942	24.6041	69000	91.6963
chr2.72	chr2	48118499	48950499	832000	0.0110801	0.0377124		0.278845	-38.5812	0	-38.5812
chr2.244	chr2	167641499	168725499	1084000	0.0111216	0.0377963		0.285977	-21.9602	0	-21.9602
chr4.223	chr4	171920499	172503499	583000	0.0112227	0.0380907		0.218695	-25.0173	0	-25.0173
chr6.19	chr6	11864999	12437499	572500	0.0112509	0.0381275		0.344976	38.3147	0	38.3147
chr18.74	chr18	45251999	45894499	642500	0.011285	0.0381446		0.371205	29.6422	0	29.6422
chr1.277	chr1	215739499	216407499	668000	0.0113602	0.0383048		0.322603	21.0943	0	21.0943
chr20.60	chr20	47076499	47750499	674000	0.0114976	0.038673		0.255933	-50.9445	151000	-104.555
chr5.118	chr5	80321999	81087999	766000	0.0115464	0.0387288	RNU5D-1	0.263706	-25.5564	0	-25.5564
chr10.176	chr10	125399999	126308499	908500	0.01167	0.0390174		0.452394	-26.6729	0	-26.6729
chr17.92	chr17	57902999	59154999	1252000	0.0116758	0.0390174		0.191692	46.1497	342500	105.827
chr19.25	chr19	14920999	15649999	729000	0.0118182	0.0393973		0.356652	-43.8275	0	-43.8275
chr2.97	chr2	65275999	66075999	800000	0.0120794	0.0401379		0.333124	23.3714	0	23.3714
chr2.39	chr2	27629999	28614499	984500	0.0121458	0.0402936		0.0690696	52.7824	0	52.7824
chr6.224	chr6	157418499	157945499	527000	0.0123194	0.0406728		0.248575	-62.8178	136000	-85.3302
chr1.170	chr1	116989999	118524999	1535000	0.0123326	0.0406836		0.196091	-29.1788	0	-29.1788
chr4.81	chr4	62221499	62748999	527500	0.0124078	0.0408662		0.344074	26.1138	0	26.1138
chr2.314	chr2	209907999	210603999	696000	0.012433	0.0408839		0.340516	25.401	0	25.401
chr15.89	chr15	79882999	80473999	591000	0.0125108	0.0409235		0.321489	26.8069	0	26.8069
chr4.221	chr4	170407999	171117999	710000	0.0125785	0.0410296		0.310562	-32.0792	0	-32.0792
chr5.7	chr5	3059999	3845499	785500	0.0125869	0.0410296		0.521323	-18.5744	0	-18.5744
chr4.193	chr4	149791499	150340999	549500	0.0126166	0.0410936		0.414011	24.0673	0	24.0673
chr6.49	chr6	35001499	36185999	1184500	0.0126458	0.0411304		0.27311	-25.153	0	-25.153
chrX.117	chrX	93660999	95198499	1537500	0.0126478	0.0411304		0.111544	23.6832	0	23.6832
chr16.7	chr16	2589999	3337999	748000	0.0127015	0.0411749		0.354945	42.2416	146500	119.93
chr5.117	chr5	79604499	80159499	555000	0.0127465	0.0412484		0.350449	35.4761	0	35.4761
chr6.7	chr6	3598999	4743999	1145000	0.0127753	0.0412484	FAM50B	0.450654	21.8053	0	21.8053
chr2.93	chr2	63294999	64039999	745000	0.0127979	0.0412484		0.082549	-58.0091	170500	-118.515
chr19.43	chr19	32538499	33448499	910000	0.0128145	0.0412489		0.431319	-22.5698	0	-22.5698
chrX.94	chrX	77047999	77927999	880000	0.0129255	0.0413798		0.0642034	-44.022	0	-44.022
chr7.79	chr7	53757499	54497499	740000	0.0129561	0.0413935		0.256755	-23.6627	0	-23.6627
chr21.9	chr21	21152999	21858499	705500	0.0131199	0.0417702		0.460665	20.8422	0	20.8422
chr8.116	chr8	85324999	85830999	506000	0.0131697	0.0418362		0.441698	22.0832	0	22.0832
chr8.200	chr8	135920999	136486499	565500	0.0132757	0.0420448		0.159149	35.0825	0	35.0825
chr1.25	chr1	18030999	19160499	1129500	0.0133157	0.0421079		0.285081	-27.8729	0	-27.8729
chr15.107	chr15	92688999	93349499	660500	0.013367	0.0422023		0.303556	29.1502	0	29.1502
chr6.228	chr6	159554999	160584999	1030000	0.0134165	0.0422754		0.438834	29.1495	0	29.1495
chr12.22	chr12	9476999	10057499	580500	0.0135818	0.0426529		0.320412	33.0661	0	33.0661
chrX.133	chrX	107711499	108692499	981000	0.0136006	0.0426782		0.0642192	42.8041	0	42.8041
chr6.35	chr6	24386999	25429999	1043000	0.0137809	0.0430145		0.377277	-23.4298	0	-23.4298
chr15.99	chr15	85453499	86428499	975000	0.013811	0.0430252		0.180512	-46.1162	0	-46.1162
chr12.165	chr12	109294499	110695499	1401000	0.0138134	0.0430252		0.319057	-32.0711	0	-32.0711
chr2.64	chr2	43583999	44183999	600000	0.0138262	0.0430252	ABCG8	0.544165	-17.7451	0	-17.7451
chr6.23	chr6	14280499	15305499	1025000	0.0140055	0.0434847		0.301462	-29.0131	0	-29.0131
chr6.6	chr6	2757999	3474499	716500	0.0140423	0.0435332		0.42219	-32.0933	0	-32.0933
chr4.216	chr4	167638499	168206999	568500	0.0140678	0.0435796		0.239224	-34.3283	0	-34.3283
chr8.33	chr8	28733999	29337499	603500	0.0142231	0.0439186		0.24772	-37.6617	0	-37.6617
chr21.30	chr21	37550499	38559999	1009500	0.0146075	0.0448129	SIM2	0.362556	-31.0876	0	-31.0876
chr5.22	chr5	15087499	15836999	749500	0.0147442	0.0450979		0.261506	-28.3499	0	-28.3499
chr1.70	chr1	49006499	49578499	572000	0.0148188	0.0451465		0.202797	24.6857	0	24.6857
chr2.309	chr2	206580499	207184499	604000	0.0148259	0.0451465	GPR1	0.249171	-56.7776	120000	-84.519
chrX.65	chrX	54037999	55435499	1397500	0.014943	0.0454359		0.0450798	-58.5221	0	-58.5221
chr1.252	chr1	200671499	201460499	789000	0.0151946	0.0459945		0.326995	33.7593	0	33.7593
chr2.315	chr2	210758999	211279999	521000	0.0152049	0.0459945		0.221687	-33.7127	0	-33.7127
chr6.154	chr6	113195999	113809499	613500	0.0152273	0.0459948		0.241237	-20.3574	0	-20.3574
chr13.80	chr13	68632499	69146499	514000	0.015401	0.0463832		0.400776	-23.7349	0	-23.7349
chrX.142	chrX	113988499	114697499	709000	0.0154288	0.046433		0.0902666	-24.4046	0	-24.4046
chr6.161	chr6	117993999	118673499	679500	0.0156084	0.0468025		0.285503	-23.6185	0	-23.6185
chr21.25	chr21	33994999	35172999	1178000	0.0156437	0.0468144		0.337435	24.7878	0	24.7878
chr7.12	chr7	5908499	7437999	1529500	0.0159083	0.0474902		0.39915	-20.1912	0	-20.1912
chr16.32	chr16	20733999	21256999	523000	0.0160007	0.0476662		0.383363	31.5761	0	31.5761
chr1.304	chr1	232562499	233132999	570500	0.0162939	0.0483299		0.214722	-25.8912	0	-25.8912
chr13.70	chr13	60960999	61620999	660000	0.0164707	0.0486926		0.403786	23.8566	0	23.8566
chr8.142	chr8	102699999	103370499	670500	0.0165813	0.0488371		0.455629	-22.0191	0	-22.0191
chr12.162	chr12	107438499	108056999	618500	0.0167196	0.0491324		0.26839	-36.5348	104000	-92.6333
chr1.2	chr1	983499	2540499	1557000	0.0167461	0.0491752	DVL1	0.222543	-42.2319	0	-42.2319
chr10.16	chr10	7858999	8798999	940000	0.016817	0.0492614	GATA3	0.343084	-23.9478	0	-23.9478
chr7.52	chr7	36995499	37609499	614000	0.0168762	0.0493813		0.286643	-25.0949	0	-25.0949
chr7.176	chr7	128573499	129235999	662500	0.0168927	0.0493945		0.363772	38.0983	0	38.0983
chr1.16	chr1	10002499	10900499	898000	0.0170624	0.0496683		0.256124	36.9132	0	36.9132
chrX.1	chrX	2699499	3465999	766500	0.0170708	0.0496683		0.281799	27.091	0	27.091
chr10.8	chr10	4068499	4655999	587500	0.0171089	0.0496736		0.389786	24.4472	0	24.4472
chr12.27	chr12	13566499	14152999	586500	0.0171348	0.049714		0.455241	22.3405	0	22.3405
Table S2C: Statistically significant asynchronously replicated domains in FNY01 3_2 and 3_3 combined track
