# Supplementary material for: Allele-Specific Genome-wide Profiling in Human Primary Erythroblasts Reveal Replication Program Organization
Source: PLoS Genet. 2014 May 1;10(5):e1004319. doi: 10.1371/journal.pgen.1004319 (PMC4006724; doi:10.1371/journal.pgen.1004319)
Supplement: Table S3 — List of imprinted genes and their timing asynchrony in erythroblasts. See text for definition of ARD, core ARD and method to calculate the delays. Some ARD exhibited several cores other did not have any detectable core with the parameter used in the island finder. (XLSX) [file pgen.1004319.s008.xlsx]

## Sheet: Sheet1
Refseq_Name	chr	start	stop	Status	Parental	asynchrony in FNY01_3_2	asynchrony in FNY01_3_3	asynchrony in FNY01_3_2&3_3 Combined	# of tracks suggesting asynchrony	delay FNY01_3_2 (minutes)	core Delay 3FNY01 3_2 (minutes)	delay FNY01_3_3 (minutes)	Core delay FNY01 3_3 (minutes)	delay FNY01 3_2&3_3 combined (minutes)	core delay FNY01 3_2&3_3 combined (minutes)
ZNF738	chr19	21541734	21571384	Imprinted	Paternal	yes	yes	yes	3	-85.06	-135.9	-87.011	-77.054	-81.48
L3MBTL1	chr20	42143075	42170535	Imprinted	Paternal	yes	yes	yes	3	57.42	85.41	77.976	127.217	64.16	112.63
DLGAP2	chr8	1449568	1656642	Imprinted	Paternal	yes	yes	yes	3	54.35	93.09	60.366	93.774	56.82	93.32
USB1	chr16	58035276	58055527	predicted	maternal	yes	yes	yes	3	81.81	94.93	40.988	77.978	44.61
DDC	chr7	50526133	50628768	Imprinted	Isoform Dependent	yes	yes	yes	3	56.59	109.65	37.271		48.39
GRB10	chr7	50657759	50772998	Imprinted	Isoform Dependent	yes	yes	yes	3	56.59	109.65	37.271		48.39
ABCG8	chr2	44066102	44105605	Predicted	Maternal	yes	yes	yes	3	-53.01		43.232		-17.75
NKAIN3	chr8	63161500	63903628	Predicted	Paternal	yes	yes	yes	3	33.4		-39.84	-130.176	26.68
PEG10	chr7	94285681	94299006	Imprinted	Paternal	yes	yes	yes	3	40.51		64.21	78.839	44.25
SGCE	chr7	94214535	94285521	Imprinted	Paternal	yes	yes	yes	3	40.51		64.21	78.839	44.25
SNORD115-48	chr15	25514929	25515005	Imprinted	Paternal	yes	yes	yes	3	29.02		64.878	82.565	37.77
SNORD116-20	chr15	25332807	25332901	Imprinted	Paternal	yes	yes	yes	3	29.02		64.878	82.565	37.77
UBE3A	chr15	25582395	25650653	Imprinted	Maternal	yes	yes	yes	3	29.02		64.878	82.565	37.77
ZFAT	chr8	135490030	135708801	Imprinted	Paternal	yes	yes	yes	3	35.27		30.298		34.43
GFI1	chr1	92940317	92951628	Predicted	Paternal	yes	no	yes	2	-67.93	-217.18			-61.75
EVX1	chr7	27282163	27286192	Predicted	Paternal	yes	no	yes	2	-117.47	-160.48			-54.12	-86.95
HOXA11	chr7	27220775	27224835	Predicted	Maternal	yes	no	yes	2	-117.47	-160.48			-54.12	-86.95
HOXA2	chr7	27139972	27142394	Predicted	Maternal	yes	no	yes	2	-117.47	-160.48			-54.12	-86.95
HOXA3	chr7	27145808	27159214	Predicted	Maternal	yes	no	yes	2	-117.47	-160.48			-54.12	-86.95
HOXA4	chr7	27168125	27170399	Predicted	Maternal	yes	no	yes	2	-117.47	-160.48			-54.12	-86.95
HOXA5	chr7	27180670	27183287	Predicted	Maternal	yes	no	yes	2	-117.47	-160.48			-54.12	-86.95
COL9A3	chr20	61448413	61472511	Predicted	Maternal	yes	no	yes	2	-91.69	-120.92			-78.11	-91.32
MRGBP	chr20	61427804	61431945	predicted	Maternal	yes	no	yes	2	-91.69	-120.92			-78.11	-91.32
CDKN1C	chr11	2904447	2906995	Imprinted	Maternal	yes	no	yes	2	42.77	92.37			39.06
KCNQ1	chr11	2482665	2870340	Imprinted	Maternal	yes	no	yes	2	42.77	92.37			39.06
KCNQ1DN	chr11	2891262	2893336	Imprinted	Maternal	yes	no	yes	2	42.77	92.37			39.06
KCNQ1OT1	chr11	2629557	2721228	Imprinted	Paternal	yes	no	yes	2	42.77	92.37			39.06
OSBPL5	chr11	3108345	3186582	Imprinted	Maternal	yes	no	yes	2	42.77	92.37			39.06
PHLDA2	chr11	2949502	2950650	Imprinted	Maternal	yes	no	yes	2	42.77	92.37			39.06
SLC22A18	chr11	2920950	2946476	Imprinted	Maternal	yes	no	yes	2	42.77	92.37			39.06
FASTK	chr7	150773707	150777970	Predicted	Maternal	yes	no	yes	2	54.12	96.43			32.86
SLC4A2	chr7	150759738	150773614	Predicted	Maternal	yes	no	yes	2	54.12	96.43			32.86
DGCR6	chr22	18893735	18899601	Imprinted	Unknown	yes	no	yes	2	52.68	99.82			35.86
GNAS	chr20	57466425	57486250	Imprinted	Isoform Dependent	yes	no	yes	2	53	113.07			59.73	93.52
TMEM255B	chr13	114462215	114514899	predicted	maternal	yes	no	yes	2	66.3	118.24			40.04
SLC26A10	chr12	58013692	58019934	Predicted	Maternal	yes	no	yes	2	76.54	127.31			63.67	110.3
C9orf85	chr9	74526422	74588371	Predicted	Paternal	yes	no	yes	2	33.62				34.87
FERMT2	chr14	53323988	53417815	Predicted	Paternal	yes	no	yes	2	-43.98				-25.26
GLIS3	chr9	3824127	4152183	Imprinted	Paternal	yes	no	yes	2	-40.84				-24.47
PPP1R9A	chr7	94539209	94925727	Imprinted	Maternal	yes	no	yes	2	40.51				44.25
RNU5D-1	chr5	80501462	80746718	Imprinted	Paternal	yes	no	yes	2	-33.13				-25.56
C9orf116	chr9	138387025	138391761	Predicted	Paternal	no	yes	yes	2			-82.334	-127.464	-58.71	-90.37
FAM50B	chr6	3849631	3851551	Imprinted	Paternal	no	yes	yes	2			58.635		21.81
GATA3	chr10	8096666	8117164	Predicted	Paternal	no	yes	yes	2			-32.579		-23.95
HSPA6	chr1	161494035	161496687	Predicted	Maternal	no	yes	yes	2			-39.042	-155.092	-47.69
NPAP1	chr15	24920540	24928593	Imprinted	Unknown	no	yes	yes	2			64.878	82.565	37.77
PURG	chr8	30888356	30890317	Predicted	Paternal	no	yes	yes	2			70.173		46.39	82.47
SNORD107	chr15	25227140	25227215	Imprinted	Paternal	no	yes	yes	2			64.878	82.565	37.77
SNORD108	chr15	25232071	25232140	Imprinted	Paternal	no	yes	yes	2			64.878	82.565	37.77
SNORD109A	chr15	25287120	25287187	Imprinted	Paternal	no	yes	yes	2			64.878	82.565	37.77
SNORD109A	chr15	25287120	25287187	Imprinted	Paternal	no	yes	yes	2			64.878	82.565	37.77
SNORD64	chr15	25230246	25230313	Imprinted	Paternal	no	yes	yes	2			64.878	82.565	37.77
SNRPN	chr15	25200134	25223729	Imprinted	Paternal	no	yes	yes	2			64.878	82.565	37.77
SNRPN	chr15	25101697	25223729	Imprinted	Paternal	no	yes	yes	2			64.878	82.565	37.77
ZFAT-AS1	chr8	135610313	135612932	Imprinted	Paternal	no	yes	yes	2			30.298		34.43
ZNF229	chr19	44930425	44952665	Predicted	Maternal	no	yes	yes	2			75.968	92.393	34.65
EGFL7	chr9	139557378	139567130	Predicted	Paternal	yes	no	no	1	-62.52	-132.59
PHPT1	chr9	139743255	139745490	Predicted	Maternal	yes	no	no	1	-62.52	-132.59
VAX2	chr2	71127719	71160575	Predicted	Maternal	yes	no	no	1	-77.83	-107.59
HES1	chr3	193853930	193856401	Predicted	Paternal	yes	no	no	1	46.07	87.08
GLI3	chr7	42000547	42276618	Predicted	Maternal	yes	no	no	1	33.12	87.25
CHST8	chr19	34112860	34264414	Predicted	Maternal	yes	no	no	1	42.1	92.26
H19	chr11	2016405	2019065	Imprinted	Maternal	yes	no	no	1	42.77	92.37
IGF2	chr11	2150346	2162341	Imprinted	Paternal	yes	no	no	1	42.77	92.37
IGF2-AS	chr11	2161757	2169896	Imprinted	#N/A	yes	no	no	1	42.77	92.37
INS	chr11	2181008	2182439	Imprinted	Paternal	yes	no	no	1	42.77	92.37
MIR296	chr20	57392669	57392749	Imprinted	Paternal	yes	no	no	1	53	113.07
MIR298	chr20	57393280	57393368	Imprinted	Paternal	yes	no	no	1	53	113.07
TMEM88	chr17	7758383	7759417	Predicted	Maternal	yes	no	no	1	104.49	124.08
CDK4	chr12	58141509	58146230	Predicted	Maternal	yes	no	no	1	76.54	127.31
ATP10A	chr15	25923859	26108349	Imprinted	Maternal	yes	no	no	1	29.02
MAGEL2	chr15	23888695	23892993	Imprinted	Paternal	yes	no	no	1	-31.53
MAGI2	chr7	77646373	79082890	Imprinted	Maternal	yes	no	no	1	-44.8
MIR371A	chr19	54290928	54290995	Imprinted	Paternal	yes	no	no	1	-50.78
MKRN3	chr15	23810453	23813166	Imprinted	Paternal	yes	no	no	1	-31.53
NDN	chr15	23930553	23932450	Imprinted	Paternal	yes	no	no	1	-31.53
TMEM60	chr7	77423044	77427747	Predicted	Paternal	yes	no	no	1	-44.8
WT1	chr11	32409321	32457081	Imprinted	Paternal	yes	no	no	1	-33.92
ALDH1L1	chr3	125822403	125900029	Predicted	Maternal	no	yes	no	1			34.171	196.963
BMP8B	chr1	40223902	40254533	Predicted	Paternal	no	yes	no	1			-56.282	-95.52
CDH18	chr5	19473154	19988353	Predicted	Paternal	no	yes	no	1			27.014
CSF2	chr5	131409484	131411863	Predicted	Maternal	no	yes	no	1			-30.577
CYP1B1	chr2	38294745	38303323	Predicted	Paternal	no	yes	no	1			63.781	89.4
FBRSL1	chr12	133067156	133161773	Predicted	Maternal	no	yes	no	1			-131.953	-189.936
FOXF1	chr16	86544132	86548070	Predicted	Maternal	no	yes	no	1			38.979
HOXB2	chr17	46620018	46622393	Predicted	Maternal	no	yes	no	1			-33.796	100.421
HOXB3	chr17	46626231	46651810	Predicted	Maternal	no	yes	no	1			-33.796	100.421
HOXC4	chr12	54410641	54449814	Predicted	Maternal	no	yes	no	1			60.08	130.276
HOXC9	chr12	54393876	54397120	Predicted	Maternal	no	yes	no	1			60.08	130.276
KCNK9	chr8	140624803	140715299	Imprinted	Maternal	no	yes	no	1			-44.57	-96.812
LIN28B	chr6	105404922	105531207	Imprinted	Paternal	no	yes	no	1			-37.115
ZIC1	chr3	147127180	147134506	Predicted	Maternal	no	yes	no	1			59.53	87.281
APBA1	chr9	72042448	72287275	Predicted	Paternal	no	no	yes	1					-30.74
DVL1	chr1	1270657	1284492	Predicted	Maternal	no	no	yes	1					-42.23
GPR1	chr2	207040041	207078352	Imprinted	Paternal	no	no	yes	1					-56.78	-84.52
MEG3	chr14	101292468	101327360	Imprinted	Maternal	no	no	yes	1					-30.66
PEX10	chr1	2336240	2344010	Predicted	Maternal	no	no	yes	1					-42.23
SIM2	chr21	38071990	38118219	Predicted	Paternal	no	no	yes	1					-31.09
TMEM52	chr1	1849028	1850740	Predicted	Paternal	no	no	yes	1					-42.23
ZDBF2	chr2	207139522	207179148	Imprinted	Paternal	no	no	yes	1					-56.78	-84.52
ZFP36L2	chr2	43449540	43453745	Predicted	Maternal	no	no	yes	1					58.67	86.09
PRDM16	chr1	2985741	3355185	Predicted	Paternal	no	no	no	0
WRAP73	chr1	3547330	3566671	predicted	maternal	no	no	no	0
TP73	chr1	3607235	3652765	Imprinted	Maternal	no	no	no	0
RPL22	chr1	6245079	6259679	Predicted	Paternal	no	no	no	0
FUCA1	chr1	24171571	24194859	Predicted	Paternal	no	no	no	0
DIRAS3	chr1	68511644	68516460	Imprinted	Paternal	no	no	no	0
PTPN14	chr1	214522038	214725024	Predicted	Maternal	no	no	no	0
OBSCN	chr1	228395830	228566575	Predicted	Paternal	no	no	no	0
HIST3H2BB	chr1	228645807	228646259	Predicted	Maternal	no	no	no	0
OR11L1	chr1	248004229	248005198	Predicted	Paternal	no	no	no	0
CCDC85A	chr2	56411257	56613309	Predicted	Paternal	no	no	no	0
OTX1	chr2	63277191	63284966	Predicted	Maternal	no	no	no	0
LRRTM1	chr2	80529002	80531487	Imprinted	Paternal	no	no	no	0
TIGD1	chr2	233412778	233415226	Predicted	Paternal	no	no	no	0
MYEOV2	chr2	241070241	241075747	Predicted	Paternal	no	no	no	0
FGFRL1	chr4	1005759	1020686	Predicted	Maternal	no	no	no	0
SPON2	chr4	1160720	1166657	Predicted	Paternal	no	no	no	0
UVSSA	chr4	1341103	1381837	predicted	maternal	no	no	no	0
NAP1L5	chr4	89617065	89619023	Imprinted	Paternal	no	no	no	0
ADAMTS16	chr5	5140442	5320412	Predicted	Maternal	no	no	no	0
BTNL2	chr6	32362512	32374900	Predicted	Maternal	no	no	no	0
MRAP2	chr6	84743419	84800605	Predicted	Paternal	no	no	no	0
PLAGL1	chr6	144261436	144385735	Imprinted	Paternal	no	no	no	0
HYMAI	chr6	144324033	144329867	Imprinted	Paternal	no	no	no	0
SLC22A2	chr6	160637793	160679963	Imprinted	Maternal	no	no	no	0
SLC22A3	chr6	160769404	160873611	Imprinted	Maternal	no	no	no	0
NDUFA4	chr7	10971579	10979813	predicted	Paternal	no	no	no	0
TFPI2	chr7	93514708	93520303	Imprinted	Maternal	no	no	no	0
DLX5	chr7	96649701	96654143	Imprinted	Maternal	no	no	no	0
CPA4	chr7	129932973	129964020	Imprinted	Maternal	no	no	no	0
MESTIT1	chr7	130126897	130131013	Imprinted	Paternal	no	no	no	0
MEST	chr7	130131898	130146138	Imprinted	Paternal	no	no	no	0
KLF14	chr7	130417395	130418888	Imprinted	Maternal	no	no	no	0
LY6D	chr8	143866297	143868008	Predicted	Paternal	no	no	no	0
GPT	chr8	145729464	145732555	Predicted	Maternal	no	no	no	0
LMX1B	chr9	129376721	129463311	Predicted	Maternal	no	no	no	0
LDB1	chr10	103867324	103880210	Predicted	Maternal	no	no	no	0
INPP5F	chr10	121578768	121588662	Imprinted	Paternal	no	no	no	0
C10orf91	chr10	134258713	134261825	Predicted	Maternal	no	no	no	0
NKX6-2	chr10	134598319	134599537	Predicted	Maternal	no	no	no	0
TTC40	chr10	134621895	134756089	predicted	maternal	no	no	no	0
VENTX	chr10	135051407	135055433	Predicted	Maternal	no	no	no	0
PAOX	chr10	135192740	135205198	Predicted	Maternal	no	no	no	0
IFITM1	chr11	313990	315272	Predicted	Maternal	no	no	no	0
B4GALNT4	chr11	369794	382117	Predicted	Maternal	no	no	no	0
PKP3	chr11	394216	404908	Predicted	Maternal	no	no	no	0
RAB1B	chr11	66036055	66044963	Predicted	Maternal	no	no	no	0
ANO1	chr11	69924407	70035652	Imprinted	Maternal	no	no	no	0
KBTBD3	chr11	105921824	105948465	Predicted	Paternal	no	no	no	0
ZC3H12C	chr11	109964086	110042566	Imprinted	Paternal	no	no	no	0
NTM	chr11	131780711	132184961	Imprinted	Maternal	no	no	no	0
RBP5	chr12	7276279	7281466	Imprinted	Maternal	no	no	no	0
ABCC9	chr12	21950323	22089628	Predicted	Maternal	no	no	no	0
CS	chr12	56665482	56694175	predicted	Maternal	no	no	no	0
E2F7	chr12	77415025	77459360	Predicted	Maternal	no	no	no	0
RB1	chr13	48877882	49056026	Imprinted	Maternal	no	no	no	0
FOXG1	chr14	29236277	29239483	Predicted	Paternal	no	no	no	0
DLK1	chr14	101193201	101201467	Imprinted	Paternal	no	no	no	0
SOX8	chr16	1031807	1036979	Predicted	Paternal	no	no	no	0
ZNF597	chr16	3486109	3493490	Imprinted	Maternal	no	no	no	0
NAA60	chr16	3507991	3536963	Imprinted	Maternal	no	no	no	0
SALL1	chr16	51169885	51184508	Predicted	Maternal	no	no	no	0
ACD	chr16	67691414	67694718	Predicted	Maternal	no	no	no	0
PYY2	chr17	26553588	26555085	Predicted	Paternal	no	no	no	0
GAREM	chr18	29843483	30050447	predicted	Paternal	no	no	no	0
CELF4	chr18	34823007	35146000	predicted	Maternal	no	no	no	0
TCEB3C	chr18	44554572	44556449	Imprinted	Maternal	no	no	no	0
PPAP2C	chr19	281043	291435	Predicted	Maternal	no	no	no	0
TSHZ3	chr19	31765850	31840190	Predicted	Paternal	no	no	no	0
ZNF225	chr19	44617547	44637255	Predicted	Paternal	no	no	no	0
LILRB4	chr19	55174123	55179846	Predicted	Maternal	no	no	no	0
NLRP2	chr19	55477710	55512510	Imprinted	Maternal	no	no	no	0
ZIM2	chr19	57285922	57352097	Imprinted	Paternal	no	no	no	0
PEG3	chr19	57321444	57352094	Imprinted	Paternal	no	no	no	0
MIMT1	chr19	57352269	57359922	Imprinted	Paternal	no	no	no	0
CHMP2A	chr19	59062932	59066486	Predicted	Maternal	no	no	no	0
MZF1	chr19	59073283	59084942	Predicted	Maternal	no	no	no	0
ISM1	chr20	13202417	13281297	Predicted	Paternal	no	no	no	0
PSIMCT-1	chr20	30135184	30136019	Imprinted	Paternal	no	no	no	0
BLCAP	chr20	36145818	36156333	Imprinted	Isoform Dependent	no	no	no	0
NNAT	chr20	36149606	36152090	Imprinted	Paternal	no	no	no	0
DGCR6L	chr22	20301760	20307628	Imprinted	Unknown	no	no	no	0
Table S3: Imprinted genes and asynchronous replication timing
