# Supplementary material for: Allele-Specific Genome-wide Profiling in Human Primary Erythroblasts Reveal Replication Program Organization
Source: PLoS Genet. 2014 May 1;10(5):e1004319. doi: 10.1371/journal.pgen.1004319 (PMC4006724; doi:10.1371/journal.pgen.1004319)
Supplement: Table S4 — Coefficient of correlation between TimEX-seq and BrdU nascent strand profiles. S/G1 ratios smoothed at 20 kb and BrdU NS density were compared genome-wide. Both the S/G1 ratio and the BrdU NS were binned into 3 Kb windows. The S/G1 ratio was smoothed using a 20 kb sigma. The BrdU NS were either unsmoothed or smoothed with a 20 kb sigma. (XLSX) [file pgen.1004319.s009.xlsx]

## Sheet: Sheet1
	3Kb windows	3Kb windows Gaussed at 20kb
S phase fractions
S1	0.4061	0.5478
S2	0.0762	0.1141
S3	0.0645	0.1057
S4	0.0737	0.1456
S5	0.0011	-0.005
Table S4: Coefficient of correlation between TimEX and nascent strand profiles
